# Supplementary material for: An initial industrial flora: A framework for botanical research in cooperation with industry for biodiversity conservation
Source: PLoS One. 2020 Apr 1;15(4):e0230729. doi: 10.1371/journal.pone.0230729 (PMC7112212; doi:10.1371/journal.pone.0230729)
Supplement: S3 Table — The GBIF-reconciled-name-with authority column contains a list of all species found throughout the 28 comparison floras. The columns numbered CF1-CF28 have a 0 in a cell for which a species was not found in the study and a 1 in a cell for which a species was found in the study. The CF Study Number column represents the comparison flora number from S1 Table. (XLSX) [file pone.0230729.s003.xlsx]

## Sheet: all-names-compiled-from-all-CF-
Supplementary Information Table 3. Comparison flora species matrix. The GBIF-reconciled-name-with authority column contains a list of all species found throughout the 28 comparison floras. The columns numbered CF1-CF28 have a 0 in a cell for which a species was not found in the study and a 1 in a cell for which a species was found in the study. The CF Study Number column represents the comparison…
GBIF-reconciled-name-with-authority	Nativity	Coefficient of Conservatism	AGCP wetland indicator status	CF1	CF2	CF3	CF4	CF5	CF6	CF7	CF8	CF9	CF10	CF11	CF12	CF13	CF14	CF15	CF16	CF17	CF18	CF19	CF20	CF21	CF22	CF23	CF24	CF25	CF26	CF27	CF28
Abelia grandiflora (Rovelli ex Andr‚àö¬©) Rehder	NA	NA	NA	NA	NA	NA	NA	NA	NA	NA	NA	NA	NA	NA	NA	NA	NA	NA	NA	NA	NA	NA	NA	NA	NA	NA	1	NA	NA	NA	NA
Abies concolor (Gordon & Glend.) Hildebr.	NA	NA	NA	NA	NA	NA	NA	NA	NA	NA	NA	NA	NA	NA	NA	NA	NA	NA	NA	NA	NA	NA	NA	NA	NA	NA	1	NA	NA	NA	NA
Acalypha gracilens A.Gray	Native	2	FAC	1	NA	NA	1	1	NA	NA	NA	1	NA	NA	NA	NA	NA	1	1	NA	NA	1	1	NA	1	NA	1	NA	1	NA	1
Acalypha ostryaefolia Riddell	NA	NA	NA	1	NA	NA	NA	NA	NA	NA	NA	NA	NA	NA	NA	NA	NA	NA	NA	NA	NA	NA	NA	NA	NA	NA	NA	NA	NA	NA	NA
Acalypha ostryifolia Riddell	NA	NA	NA	NA	NA	NA	NA	NA	NA	NA	NA	NA	NA	NA	NA	NA	NA	NA	NA	NA	NA	NA	1	NA	NA	NA	NA	NA	NA	NA	NA
Acalypha persimilis M‚àö¬∫ll.Arg.	NA	NA	NA	NA	NA	NA	NA	NA	NA	NA	NA	NA	NA	NA	NA	NA	NA	NA	NA	NA	NA	NA	NA	NA	NA	NA	NA	NA	1	NA	NA
Acalypha virginica L.	Native	2	FACU	1	NA	NA	1	NA	NA	1	1	1	NA	NA	NA	NA	1	1	1	NA	NA	1	NA	NA	1	NA	1	1	1	NA	NA
Acanthospermum australe (Loefl.) Kuntze	NA	NA	NA	NA	NA	NA	NA	NA	NA	NA	NA	1	NA	NA	NA	NA	NA	NA	NA	NA	NA	NA	NA	NA	NA	NA	NA	NA	NA	NA	NA
Acanthospermum hispidum DC.	NA	NA	NA	NA	NA	NA	NA	NA	NA	NA	NA	1	NA	NA	NA	NA	NA	NA	NA	NA	NA	NA	NA	NA	NA	NA	NA	NA	NA	NA	NA
Acer barbatum Michx.	NA	NA	NA	1	NA	NA	1	NA	NA	1	NA	1	NA	NA	NA	NA	NA	NA	NA	1	NA	1	NA	1	NA	NA	1	1	1	1	NA
Acer leucoderme Small	NA	NA	NA	1	NA	NA	1	NA	NA	NA	NA	NA	NA	NA	NA	NA	NA	NA	1	NA	NA	1	NA	NA	NA	NA	1	NA	NA	NA	NA
Acer negundo L.	Native	3	FAC	1	NA	NA	1	NA	NA	1	NA	NA	NA	NA	NA	NA	NA	1	1	NA	NA	1	NA	NA	1	NA	1	1	1	1	NA
Acer palmatum C.P.Thunberg ex A.Murray	NA	NA	NA	NA	NA	NA	NA	NA	NA	NA	NA	NA	NA	NA	NA	NA	NA	NA	NA	NA	NA	NA	NA	NA	1	NA	NA	NA	NA	NA	NA
Acer pensylvanicum L.	Native	7	FACU	NA	NA	NA	NA	NA	NA	NA	1	NA	NA	NA	NA	NA	1	NA	NA	NA	NA	NA	NA	NA	NA	NA	NA	NA	NA	NA	NA
Acer rubrum L.	Native	3	FAC	1	1	1	1	NA	1	1	1	1	NA	1	1	1	1	1	1	1	NA	1	1	1	1	NA	1	1	1	1	1
Acer saccharinum L.	Native	3	FAC	NA	NA	NA	NA	NA	NA	NA	1	1	NA	NA	NA	NA	NA	NA	NA	NA	NA	NA	NA	NA	NA	NA	NA	1	NA	NA	NA
Acer saccharum Marshall	Native	7	FACU	NA	1	NA	NA	NA	NA	NA	NA	NA	NA	NA	NA	NA	NA	1	NA	NA	NA	NA	NA	NA	NA	NA	NA	NA	NA	NA	NA
Acer spicatum Lam.	Native	8	UPL	NA	NA	NA	NA	NA	NA	NA	NA	NA	NA	NA	NA	NA	1	NA	NA	NA	NA	NA	NA	NA	NA	NA	NA	NA	NA	NA	NA
Achillea millefolium L.	Native*	2	FACU	NA	1	NA	1	1	NA	NA	1	NA	1	NA	NA	NA	1	NA	NA	NA	NA	NA	NA	NA	1	NA	NA	NA	NA	NA	NA
Acmella oppositifolia (Lamarck) R.K.Jansen	NA	NA	NA	NA	NA	NA	NA	NA	NA	NA	NA	1	NA	NA	NA	NA	NA	NA	NA	NA	NA	NA	NA	NA	NA	NA	NA	NA	NA	NA	NA
Acmella repens (Walter) Rich.	Native	4	FACW	NA	NA	NA	NA	NA	NA	NA	NA	NA	NA	NA	NA	NA	NA	NA	NA	NA	NA	NA	NA	NA	NA	NA	NA	1	NA	NA	NA
Acmispon americanus (Nutt.) Rydb.	Non-Native	1	FACU	NA	NA	NA	NA	NA	NA	NA	NA	NA	NA	NA	NA	NA	NA	1	NA	NA	NA	NA	NA	NA	NA	NA	NA	NA	NA	NA	NA
Aconitum uncinatum L.	NA	NA	NA	NA	NA	NA	NA	NA	NA	NA	NA	NA	NA	NA	NA	NA	NA	NA	NA	NA	NA	NA	NA	NA	NA	NA	1	NA	NA	NA	NA
Actaea pachypoda Elliott	Native	7	FACU	NA	1	NA	NA	NA	NA	NA	NA	NA	NA	NA	1	NA	1	NA	1	NA	NA	NA	NA	NA	NA	NA	NA	NA	NA	NA	NA
Actaea podocarpa DC.	NA	NA	NA	NA	NA	NA	NA	NA	NA	NA	NA	NA	NA	NA	NA	NA	1	NA	NA	NA	NA	NA	NA	NA	NA	NA	NA	NA	NA	NA	NA
Actaea racemosa L.	NA	NA	NA	NA	NA	NA	NA	NA	NA	1	1	NA	NA	NA	1	NA	1	NA	1	NA	NA	1	NA	NA	1	NA	1	NA	NA	NA	NA
Adiantum pedatum L.	Native	5	FACU	NA	1	NA	NA	NA	NA	1	1	NA	1	NA	1	NA	1	NA	1	NA	NA	1	NA	NA	NA	NA	1	NA	NA	NA	NA
Aeschynomene indica L.	Native	2	FACW	NA	NA	NA	NA	1	NA	NA	NA	NA	NA	NA	NA	NA	NA	NA	NA	NA	NA	NA	NA	NA	NA	NA	NA	NA	NA	NA	NA
Aeschynomene viscidula Michx.	NA	NA	NA	NA	NA	NA	NA	NA	NA	NA	NA	NA	NA	NA	NA	NA	NA	NA	NA	NA	NA	NA	1	NA	NA	NA	NA	NA	NA	NA	NA
Aesculus flava Soland. ex Hope	Native	9	FACU	NA	NA	NA	NA	NA	NA	NA	NA	NA	NA	NA	NA	NA	1	NA	NA	NA	NA	NA	NA	NA	NA	NA	NA	NA	NA	NA	NA
Aesculus parviflora Walter	NA	NA	NA	NA	NA	NA	NA	NA	NA	NA	NA	NA	NA	NA	NA	NA	NA	NA	1	NA	NA	NA	NA	NA	NA	NA	NA	NA	NA	NA	NA
Aesculus pavia L.	Native	7	FACU	1	NA	NA	NA	NA	NA	NA	NA	1	NA	NA	NA	NA	NA	NA	1	1	NA	NA	1	1	1	NA	1	1	NA	1	NA
Aesculus sylvatica W.Bartram	Native	5	FAC	1	1	NA	1	NA	NA	NA	NA	NA	NA	NA	1	NA	NA	NA	1	NA	NA	NA	NA	NA	NA	NA	1	1	NA	NA	NA
Agalinis fasciculata Raf.	Native	3	FAC	1	NA	NA	NA	NA	NA	NA	NA	1	NA	NA	NA	1	NA	NA	NA	1	NA	1	1	1	NA	NA	1	1	NA	NA	NA
Agalinis harperi Pennell ex Small	Native	7	FAC	NA	NA	NA	NA	NA	NA	NA	NA	1	NA	NA	NA	NA	NA	NA	NA	NA	NA	NA	NA	NA	NA	NA	NA	NA	NA	NA	NA
Agalinis linifolia Britton	Native	6	OBL	NA	NA	NA	NA	NA	NA	NA	NA	1	NA	NA	NA	1	NA	NA	NA	NA	NA	NA	NA	NA	NA	NA	NA	NA	NA	NA	NA
Agalinis maritima Raf.	Native	8	OBL	NA	NA	NA	NA	NA	NA	NA	NA	NA	NA	NA	NA	NA	NA	NA	NA	NA	NA	NA	1	NA	NA	NA	NA	NA	NA	NA	NA
Agalinis obtusifolia Raf.	Native	4	FAC	NA	NA	NA	NA	NA	NA	NA	NA	1	NA	NA	NA	NA	NA	NA	1	1	NA	NA	1	NA	1	NA	NA	NA	NA	NA	NA
Agalinis purpurea Pennell	Native	4	FACW	NA	1	NA	1	NA	NA	NA	1	NA	1	NA	NA	NA	NA	1	NA	NA	NA	1	NA	NA	NA	NA	NA	NA	1	NA	NA
Agalinis setacea Raf.	NA	NA	NA	1	NA	1	NA	NA	1	1	1	1	NA	NA	NA	1	NA	NA	NA	NA	NA	NA	NA	1	NA	NA	NA	NA	NA	NA	NA
Agalinis tenuifolia Raf.	Native	4	FACU	NA	1	NA	1	NA	NA	NA	1	1	NA	NA	NA	1	1	NA	NA	1	NA	1	NA	NA	NA	NA	1	NA	1	NA	NA
Agave virginica L.	NA	NA	NA	1	NA	NA	1	NA	NA	NA	NA	1	NA	NA	NA	NA	NA	1	NA	1	NA	NA	NA	NA	1	NA	NA	NA	1	NA	NA
Ageratina altissima (L.) R.M.King & H.Rob.	Native	5	FACU	1	1	NA	1	NA	NA	1	1	NA	NA	NA	1	NA	1	1	1	NA	NA	NA	NA	NA	NA	NA	1	NA	NA	NA	NA
Ageratina aromatica Spach	NA	NA	NA	1	NA	1	1	NA	NA	1	1	1	NA	NA	NA	NA	NA	NA	NA	NA	NA	1	NA	1	1	NA	1	NA	1	NA	NA
Ageratina jucunda (Greene) Clewell & Wooten	Native	4	FACU	NA	NA	NA	NA	NA	NA	NA	NA	NA	NA	NA	NA	NA	NA	NA	NA	NA	NA	NA	1	NA	NA	NA	NA	NA	NA	NA	NA
Agrimonia gryposepala Wallr.	Native	2	FACU	NA	1	NA	NA	NA	NA	NA	1	NA	NA	NA	NA	NA	NA	NA	NA	1	NA	NA	NA	NA	NA	NA	NA	NA	NA	NA	NA
Agrimonia incisa Torr. & A.Gray	NA	NA	NA	NA	NA	NA	NA	NA	NA	NA	NA	1	NA	NA	NA	NA	NA	NA	NA	NA	NA	NA	NA	NA	NA	NA	NA	NA	NA	NA	NA
Agrimonia microcarpa Wallr.	NA	NA	NA	NA	NA	NA	1	NA	NA	1	NA	1	NA	NA	NA	1	NA	NA	NA	NA	NA	NA	NA	NA	NA	NA	NA	NA	1	1	NA
Agrimonia parviflora Aiton	Native	4	FAC	NA	1	NA	NA	NA	NA	NA	1	NA	NA	NA	NA	NA	NA	1	1	NA	NA	NA	NA	NA	1	NA	NA	NA	NA	NA	NA
Agrimonia pubescens Wallr.	NA	NA	NA	1	NA	NA	1	NA	NA	1	NA	NA	NA	NA	1	NA	NA	NA	1	NA	NA	1	NA	NA	NA	NA	1	1	NA	1	NA
Agrimonia rostellata Wallr.	Native	5	FAC	NA	NA	NA	NA	NA	NA	NA	1	NA	NA	NA	NA	NA	1	NA	1	NA	NA	NA	NA	NA	1	NA	NA	NA	1	1	NA
Agrostis elliottiana Schult.	Native	3	FACU	NA	NA	NA	NA	NA	NA	NA	1	NA	NA	NA	NA	NA	NA	NA	NA	NA	NA	1	NA	NA	NA	1	NA	NA	NA	NA	NA
Agrostis hyemalis (Walter) Britton, Sterns & Poggenb.	Native	3	FAC	NA	NA	1	NA	NA	NA	NA	NA	1	NA	NA	NA	1	1	1	1	1	NA	1	NA	NA	NA	NA	NA	NA	1	NA	1
Agrostis perennans (Walter) Tuck.	Native	3	FACU	NA	1	1	NA	NA	NA	1	1	1	NA	NA	1	NA	1	1	1	NA	NA	1	NA	NA	NA	NA	1	NA	1	NA	NA
Agrostis stolonifera L.	Non-Native	1	FACW	NA	NA	NA	NA	NA	NA	1	1	NA	NA	NA	NA	NA	NA	NA	NA	NA	NA	NA	NA	NA	NA	NA	1	NA	NA	NA	NA
Ailanthus altissima (Mill.) Swingle	Non-Native	0	FACU	1	NA	NA	NA	NA	NA	NA	NA	NA	NA	NA	NA	NA	1	NA	NA	NA	NA	1	1	NA	NA	NA	1	1	NA	NA	NA
Aira caryophyllea L.	Non-Native	0	FAC	NA	NA	NA	NA	NA	NA	NA	NA	NA	NA	NA	NA	NA	NA	NA	NA	NA	NA	NA	NA	NA	1	NA	NA	NA	1	NA	NA
Aira elegans Willd. ex Roem. & Schult.	NA	NA	NA	NA	NA	NA	1	NA	NA	1	NA	NA	NA	NA	NA	NA	NA	1	NA	NA	NA	1	NA	1	NA	NA	NA	NA	NA	NA	NA
Albizia julibrissin Durazz.	NA	NA	NA	1	1	NA	1	NA	NA	1	1	1	1	NA	NA	1	1	NA	1	NA	NA	1	1	1	1	NA	1	1	1	1	NA
Aletris aurea Walter	Native	5	FACW	NA	NA	NA	NA	NA	1	NA	NA	1	NA	NA	NA	NA	NA	NA	NA	NA	NA	NA	NA	NA	NA	NA	NA	NA	NA	NA	NA
Aletris farinosa L.	Native	5	FAC	NA	1	NA	NA	NA	1	1	1	1	1	NA	NA	NA	NA	NA	1	NA	NA	NA	NA	NA	NA	NA	NA	NA	NA	NA	NA
Aletris lutea Small	Native	5	FACW	NA	NA	NA	NA	NA	NA	NA	NA	1	NA	NA	NA	NA	NA	NA	NA	NA	NA	NA	NA	NA	NA	NA	NA	NA	NA	NA	NA
Alisma subcordatum Raf.	Native	4	OBL	1	NA	NA	1	NA	NA	NA	NA	NA	NA	NA	NA	NA	NA	NA	NA	NA	NA	1	NA	NA	1	NA	1	NA	1	NA	NA
Alliaria petiolata (M.Bieb.) Cavara & Grande	NA	NA	NA	NA	NA	NA	NA	NA	NA	NA	NA	NA	NA	NA	NA	NA	NA	NA	NA	NA	NA	NA	NA	NA	1	NA	NA	NA	NA	NA	NA
Allium canadense L.	Native	2	FACU	1	NA	NA	1	NA	NA	1	NA	1	NA	NA	NA	NA	1	1	1	1	NA	1	NA	1	1	NA	1	1	1	1	NA
Allium cernuum Roth	Native	5	FACU	NA	1	NA	NA	NA	NA	NA	NA	NA	NA	NA	NA	NA	NA	1	NA	NA	NA	NA	NA	NA	NA	NA	NA	NA	NA	NA	NA
Allium cuthbertii Small	NA	NA	NA	NA	NA	NA	NA	NA	NA	NA	NA	NA	NA	NA	NA	1	NA	NA	NA	NA	NA	NA	NA	NA	NA	NA	NA	NA	NA	NA	NA
Allium L.	NA	NA	NA	NA	NA	NA	NA	NA	NA	NA	NA	NA	1	NA	NA	NA	NA	NA	NA	NA	NA	NA	NA	NA	NA	NA	NA	NA	NA	NA	NA
Allium tricoccum Aiton	Native	7	FACU	NA	NA	NA	NA	NA	NA	NA	NA	NA	NA	NA	NA	NA	1	NA	NA	NA	NA	NA	NA	NA	NA	NA	NA	NA	NA	NA	NA
Allium vineale L.	Non-Native	1	FACU	1	NA	NA	NA	1	NA	1	1	NA	NA	NA	NA	NA	1	1	NA	NA	NA	1	NA	NA	1	NA	1	1	1	NA	NA
Alnus serrulata Willd.	Native	4	FACW	1	1	1	1	NA	NA	1	1	1	1	NA	1	NA	1	NA	1	NA	1	1	NA	1	1	NA	1	NA	NA	NA	NA
Alopecurus carolinianus Walter	Native	3	FACW	1	NA	NA	NA	NA	NA	NA	NA	NA	NA	NA	NA	NA	NA	1	NA	NA	NA	NA	NA	NA	NA	NA	NA	NA	NA	NA	NA
Alopecurus pratensis L.	Non-Native	1	FAC	NA	NA	NA	NA	NA	NA	NA	NA	NA	NA	NA	NA	NA	NA	NA	NA	NA	NA	NA	NA	NA	NA	NA	1	NA	NA	NA	NA
Alpinia zerumbet (Pers.) B.L.Burtt & R.M.Sm.	NA	NA	NA	NA	NA	NA	NA	NA	NA	NA	NA	NA	NA	NA	NA	NA	NA	NA	NA	NA	NA	NA	1	NA	NA	NA	NA	NA	NA	NA	NA
Alternanthera philoxeroides (Mart.) Griseb.	Non-Native	0	OBL	NA	NA	NA	NA	1	NA	NA	NA	NA	NA	NA	NA	NA	NA	NA	NA	NA	1	NA	1	NA	NA	1	1	1	NA	NA	1
Alternanthera sessilis (L.) R.Br. ex DC.	Non-Native	1	OBL	NA	NA	NA	NA	NA	NA	NA	NA	1	NA	NA	NA	NA	NA	NA	NA	NA	NA	NA	NA	NA	NA	NA	NA	NA	NA	NA	NA
Alysicarpus ovalifolius (Schumach.) J.L‚àö¬©onard	NA	NA	NA	NA	NA	NA	NA	NA	NA	NA	NA	NA	NA	NA	NA	NA	NA	NA	NA	NA	NA	NA	NA	NA	NA	NA	NA	NA	NA	NA	1
Amaranthus cannabinus (L.) J.D.Sauer	Native	4	OBL	NA	NA	NA	NA	NA	NA	NA	NA	NA	NA	NA	NA	NA	NA	NA	NA	NA	1	NA	NA	NA	NA	NA	NA	NA	NA	NA	1
Amaranthus hybridus L.	NA	NA	NA	NA	1	NA	NA	NA	NA	NA	NA	1	NA	NA	NA	NA	NA	NA	NA	NA	NA	NA	NA	NA	NA	NA	NA	NA	NA	NA	NA
Amaranthus spinosus L.	Non-Native	1	FACU	NA	NA	NA	NA	NA	NA	1	NA	1	NA	NA	NA	NA	NA	NA	NA	NA	NA	NA	NA	NA	1	NA	NA	NA	NA	NA	NA
Amaranthus viridis L.	Non-Native	1	FAC	NA	NA	NA	NA	NA	NA	NA	NA	NA	NA	NA	NA	NA	NA	NA	NA	NA	NA	NA	1	NA	NA	NA	NA	1	NA	NA	NA
Ambrosia artemisiifolia L.	Native	2	FACU	1	1	NA	1	1	1	1	1	1	1	NA	1	1	1	1	1	1	NA	1	1	1	1	1	1	1	1	NA	1
Ambrosia psilostachya DC.	Native	4	FAC	NA	NA	NA	NA	NA	NA	NA	NA	1	NA	NA	NA	NA	NA	NA	NA	NA	NA	NA	NA	1	NA	NA	NA	NA	NA	NA	NA
Ambrosia trifida L.	Native	2	FAC	NA	NA	NA	1	NA	NA	1	NA	NA	NA	NA	NA	NA	NA	1	NA	NA	NA	NA	NA	NA	NA	1	1	NA	NA	NA	NA
Amelanchier arborea (Michx.f.) Fernald	Native	5	FACU	1	1	NA	NA	NA	NA	1	1	1	1	NA	1	1	NA	NA	1	NA	NA	NA	NA	NA	NA	NA	1	NA	NA	NA	NA
Amelanchier canadensis (L.) Medik.	Native	7	FAC	NA	NA	NA	NA	NA	NA	NA	NA	NA	NA	NA	NA	NA	NA	NA	NA	NA	NA	NA	NA	NA	NA	NA	1	NA	NA	NA	NA
Amelanchier laevis Wiegand	NA	NA	NA	NA	NA	NA	NA	NA	NA	NA	1	NA	NA	NA	NA	NA	1	NA	NA	NA	NA	NA	NA	NA	NA	NA	NA	NA	NA	NA	NA
Amianthium muscitoxicum (Walter) A.Gray	Native	6	FAC	1	1	NA	NA	NA	NA	1	NA	NA	NA	NA	NA	NA	NA	NA	1	NA	NA	1	NA	NA	NA	NA	1	NA	NA	NA	NA
Ammannia latifolia L.	Native	4	OBL	NA	NA	NA	NA	NA	NA	NA	NA	NA	NA	NA	NA	NA	NA	NA	NA	NA	NA	NA	1	NA	NA	NA	NA	NA	NA	NA	NA
Amorpha fruticosa L.	Native	4	FACW	NA	NA	NA	NA	NA	NA	NA	NA	1	1	NA	1	1	1	NA	NA	1	NA	NA	NA	NA	NA	NA	1	NA	1	NA	NA
Amorpha glabra (Pers.) Poir.	NA	NA	NA	NA	1	NA	NA	NA	NA	NA	NA	NA	NA	NA	1	NA	NA	NA	NA	NA	NA	NA	NA	NA	NA	NA	NA	NA	NA	NA	NA
Ampelaster carolinianus (Walter) G.L.Nesom	Native	5	OBL	NA	NA	NA	NA	NA	NA	NA	NA	NA	NA	NA	NA	NA	NA	NA	NA	NA	1	NA	NA	NA	NA	NA	NA	NA	NA	NA	NA
Ampelopsis arborea Koehne	Native	4	FAC	1	NA	1	NA	1	NA	NA	NA	1	NA	NA	NA	1	NA	NA	NA	1	NA	NA	1	NA	NA	NA	NA	1	NA	1	1
Amphicarpaea bracteata (L.) Fernald	Native	4	FAC	1	NA	NA	1	NA	NA	1	1	1	NA	NA	1	NA	1	1	1	NA	NA	1	NA	NA	1	NA	1	NA	1	1	NA
Amphicarpum muhlenbergianum (Schult.) Hitchc.	Native	4	FACW	NA	NA	NA	NA	NA	NA	NA	NA	1	NA	NA	NA	NA	NA	NA	NA	NA	NA	NA	NA	NA	NA	NA	NA	NA	NA	NA	NA
Amsonia ciliata Walter	NA	NA	NA	NA	NA	NA	NA	NA	NA	NA	NA	1	NA	NA	NA	1	NA	NA	NA	NA	NA	NA	NA	1	NA	NA	NA	NA	NA	NA	NA
Amsonia rigida Shuttlew. ex Small	Native	4	FACW	NA	NA	NA	NA	NA	NA	NA	NA	1	NA	NA	NA	NA	NA	NA	NA	NA	NA	NA	NA	NA	NA	NA	NA	NA	NA	NA	NA
Amsonia tabernaemontana Walter	Native	7	FACW	1	1	1	1	NA	NA	NA	NA	1	NA	NA	NA	NA	NA	1	1	NA	NA	1	NA	NA	1	NA	1	NA	1	1	NA
Anchistea virginica C.Presl	Native	5	OBL	NA	NA	1	NA	NA	NA	NA	NA	NA	NA	NA	NA	NA	NA	NA	NA	NA	NA	NA	1	1	NA	1	NA	NA	NA	NA	NA
Andersonglossum virginianum (L.) J.I.Cohen	NA	NA	NA	NA	NA	NA	NA	NA	NA	NA	NA	NA	NA	NA	1	NA	1	NA	1	1	NA	NA	NA	NA	NA	NA	1	NA	1	1	NA
Andropogon floridanus Scribn.	Native	8	FACU	NA	NA	NA	NA	NA	NA	NA	NA	1	NA	NA	NA	NA	NA	NA	NA	NA	NA	NA	NA	NA	NA	NA	NA	NA	NA	NA	NA
Andropogon gerardii Vitman	Native	4	FAC	NA	NA	1	NA	NA	NA	NA	NA	1	NA	NA	NA	1	NA	1	1	1	NA	NA	NA	NA	NA	NA	1	NA	NA	NA	NA
Andropogon glomeratus (Walter) Britton, Sterns & Poggenb.	Native	3	FACW	1	NA	NA	1	1	NA	NA	NA	NA	NA	NA	NA	NA	NA	1	NA	1	NA	1	1	NA	1	1	NA	1	1	NA	1
Andropogon gyrans Ashe	Native	3	FAC	NA	NA	1	NA	1	NA	NA	NA	1	NA	NA	NA	NA	NA	1	NA	1	NA	NA	1	NA	NA	NA	NA	NA	1	NA	NA
Andropogon L.	Native	3	FACW	NA	NA	NA	NA	NA	1	1	NA	NA	NA	NA	NA	NA	NA	NA	NA	NA	NA	NA	NA	NA	NA	NA	NA	NA	NA	NA	NA
Andropogon ternarius Michx.	Native	3	FACU	1	NA	1	1	NA	NA	1	NA	1	NA	NA	NA	1	NA	NA	NA	NA	NA	1	1	1	1	NA	1	1	1	NA	NA
Andropogon tracyi Nash	NA	NA	NA	NA	NA	NA	NA	NA	NA	NA	NA	1	NA	NA	NA	NA	NA	NA	NA	NA	NA	NA	NA	NA	NA	NA	NA	NA	NA	NA	NA
Andropogon virginicus L.	Native	3	FAC	1	NA	1	NA	1	NA	1	1	1	1	NA	1	1	1	1	1	1	NA	1	1	NA	NA	1	1	NA	1	NA	1
Anemone berlandieri Pritz.	NA	NA	NA	NA	NA	NA	NA	NA	NA	NA	NA	NA	NA	NA	NA	NA	NA	NA	NA	NA	NA	1	NA	NA	NA	NA	NA	NA	NA	NA	NA
Anemone caroliniana Walter	NA	NA	NA	NA	NA	NA	NA	NA	NA	NA	NA	NA	NA	NA	NA	NA	NA	NA	NA	NA	NA	NA	NA	NA	NA	NA	NA	NA	1	NA	NA
Anemone lancifolia Pursh	NA	NA	NA	NA	1	NA	NA	NA	NA	1	NA	NA	NA	NA	NA	NA	NA	NA	1	NA	NA	1	NA	NA	NA	NA	NA	NA	NA	NA	NA
Anemone quinquefolia L.	Native	7	FACU	NA	NA	NA	1	NA	NA	NA	1	NA	1	NA	1	NA	1	NA	1	NA	NA	NA	NA	NA	NA	NA	NA	NA	NA	NA	NA
Anemone virginiana L.	Native	6	FACU	1	1	NA	1	NA	NA	1	1	NA	1	NA	NA	NA	1	1	NA	1	NA	NA	NA	NA	NA	NA	1	NA	NA	1	NA
Angelica venenosa (Greenway) Fernald	NA	NA	NA	1	1	NA	1	NA	NA	1	1	1	NA	NA	1	NA	1	NA	1	NA	NA	1	NA	1	1	NA	NA	NA	NA	NA	NA
Antennaria plantaginifolia Hook.	NA	NA	NA	NA	1	NA	1	NA	NA	NA	1	NA	1	NA	1	NA	1	1	1	NA	NA	1	NA	1	1	NA	1	NA	NA	NA	NA
Antennaria solitaria Rydb.	NA	NA	NA	NA	1	NA	NA	NA	NA	NA	1	NA	1	NA	NA	NA	1	NA	NA	NA	NA	NA	NA	NA	NA	NA	NA	NA	NA	NA	NA
Anthaenantia rufa Schult.	NA	NA	NA	NA	NA	NA	NA	NA	1	NA	NA	NA	NA	NA	NA	NA	NA	NA	NA	NA	NA	NA	NA	NA	NA	NA	NA	NA	NA	NA	NA
Anthaenantia villosa (Michx.) P.Beauv.	NA	NA	NA	NA	NA	1	NA	NA	1	NA	NA	1	NA	NA	NA	NA	NA	NA	NA	NA	NA	NA	NA	NA	NA	NA	NA	NA	NA	NA	NA
Anthemis arvensis L.	NA	NA	NA	NA	NA	NA	NA	NA	NA	NA	NA	NA	NA	NA	NA	NA	1	NA	NA	NA	NA	NA	NA	NA	NA	NA	NA	NA	NA	NA	NA
Anthoxanthum odoratum L.	Non-Native	1	FACU	1	1	NA	1	NA	NA	1	1	NA	1	NA	NA	NA	NA	NA	NA	NA	NA	NA	NA	NA	1	NA	NA	NA	NA	NA	NA
Anthriscus caucalis M.Bieb.	NA	NA	NA	NA	NA	NA	NA	NA	NA	NA	NA	NA	NA	NA	NA	NA	NA	NA	NA	NA	NA	NA	NA	NA	NA	NA	NA	1	NA	NA	NA
Antigonon leptopus Hook. & Arn.	Non-Native	1	FAC	NA	NA	NA	NA	NA	NA	NA	NA	NA	NA	NA	NA	NA	NA	NA	NA	NA	NA	NA	1	NA	NA	NA	NA	NA	NA	NA	NA
Aphanes australis Rydb.	NA	NA	NA	NA	NA	NA	NA	NA	NA	NA	NA	NA	NA	NA	NA	NA	NA	NA	NA	NA	NA	NA	NA	NA	NA	NA	NA	1	1	NA	NA
Aphanes microcarpa (Boiss. & Reut.) Rothm.	NA	NA	NA	NA	NA	NA	NA	NA	NA	1	NA	NA	NA	NA	NA	NA	NA	NA	NA	NA	NA	1	NA	NA	NA	NA	NA	NA	NA	NA	NA
Aphyllon uniflorum A.Gray	Native	4	FACU	1	NA	NA	NA	NA	NA	1	NA	1	NA	NA	NA	NA	NA	NA	NA	NA	NA	NA	NA	NA	NA	NA	1	NA	NA	NA	NA
Apios americana Medik.	Native	5	FACW	1	1	1	NA	NA	NA	1	1	1	1	NA	1	1	NA	NA	1	NA	NA	NA	NA	1	NA	NA	1	NA	1	NA	NA
Aplectrum hyemale Nutt.	Native	9	FAC	NA	NA	NA	NA	NA	NA	NA	NA	NA	NA	NA	1	NA	NA	NA	NA	NA	NA	NA	NA	NA	NA	NA	NA	NA	NA	NA	NA
Apocynum cannabinum L.	Native	3	FACU	NA	NA	1	1	NA	NA	NA	NA	1	NA	NA	NA	NA	1	1	NA	1	NA	1	NA	1	1	NA	1	NA	1	NA	NA
Aquilegia canadensis L.	Native	6	FACU	NA	NA	NA	NA	NA	NA	NA	1	NA	NA	NA	NA	NA	1	NA	NA	NA	NA	NA	NA	NA	1	NA	NA	NA	NA	NA	NA
Arabidopsis thaliana (L.) Heynh.	NA	NA	NA	1	NA	1	1	NA	NA	NA	NA	1	NA	NA	NA	NA	NA	NA	NA	NA	NA	NA	NA	NA	NA	NA	NA	1	NA	NA	NA
Aralia racemosa L.	Native	8	FACU	NA	1	NA	NA	NA	NA	NA	1	NA	1	NA	1	NA	1	NA	1	NA	NA	NA	NA	NA	NA	NA	NA	NA	NA	NA	NA
Aralia spinosa L.	Native	3	FAC	1	1	1	1	NA	NA	NA	1	1	1	NA	1	NA	NA	NA	1	1	NA	1	1	1	NA	NA	1	1	NA	1	NA
Arctium minus Bernh.	Non-Native	1	UPL	NA	NA	NA	NA	NA	NA	NA	NA	NA	NA	NA	NA	NA	1	NA	NA	NA	NA	NA	NA	NA	NA	NA	1	NA	NA	NA	NA
Arenaria serpyllifolia L.	Non-Native	1	UPL	NA	NA	NA	1	1	NA	NA	NA	NA	NA	NA	NA	NA	1	NA	NA	NA	NA	NA	1	NA	NA	NA	NA	NA	NA	NA	NA
Argemone albiflora Hornem.	NA	NA	NA	NA	NA	NA	NA	NA	NA	NA	NA	1	NA	NA	NA	NA	NA	NA	NA	NA	NA	NA	1	NA	NA	NA	NA	NA	NA	NA	NA
Argemone mexicana L.	NA	NA	NA	NA	NA	NA	NA	NA	NA	NA	NA	NA	NA	NA	NA	NA	NA	NA	NA	NA	NA	NA	1	NA	NA	NA	NA	NA	NA	NA	NA
Arisaema dracontium Schott	Native	7	FACW	NA	NA	NA	NA	NA	NA	1	NA	1	NA	NA	NA	NA	NA	NA	1	NA	NA	NA	NA	NA	NA	NA	1	1	NA	1	NA
Arisaema quinatum Schott	NA	NA	NA	NA	NA	NA	NA	NA	NA	NA	NA	NA	NA	NA	NA	NA	NA	NA	NA	1	NA	NA	NA	NA	NA	NA	NA	NA	NA	NA	NA
Arisaema triphyllum (L.) Schott	Native	6	FACW	1	1	NA	1	NA	NA	1	1	NA	1	NA	1	NA	1	NA	1	NA	NA	1	NA	NA	1	NA	1	1	1	1	NA
Aristida beyrichiana Trin. & Rupr.	NA	NA	NA	NA	NA	NA	NA	NA	NA	NA	NA	NA	NA	NA	NA	1	NA	NA	NA	NA	NA	NA	NA	NA	NA	NA	NA	NA	NA	NA	NA
Aristida condensata Chapm.	NA	NA	NA	NA	NA	NA	NA	NA	NA	NA	NA	NA	NA	NA	NA	NA	NA	NA	NA	NA	NA	NA	NA	1	NA	NA	NA	NA	NA	NA	NA
Aristida dichotoma Michx.	Native	4	FACU	NA	NA	NA	NA	NA	NA	NA	1	NA	NA	NA	NA	NA	NA	NA	NA	NA	NA	1	NA	NA	NA	NA	NA	NA	NA	NA	NA
Aristida lanosa Muhl. ex Elliott	NA	NA	NA	NA	NA	NA	NA	NA	NA	NA	NA	1	NA	NA	NA	NA	NA	NA	NA	NA	NA	NA	1	NA	NA	NA	NA	NA	NA	NA	NA
Aristida longespica Poir.	Native	4	FACU	NA	NA	NA	NA	NA	NA	NA	NA	1	NA	NA	NA	NA	NA	NA	NA	1	NA	1	1	NA	NA	NA	NA	NA	NA	NA	NA
Aristida mohrii Nash	NA	NA	NA	NA	NA	NA	NA	NA	NA	NA	NA	NA	NA	NA	NA	NA	NA	NA	NA	NA	NA	NA	NA	1	NA	NA	NA	NA	NA	NA	NA
Aristida oligantha Michx.	NA	NA	NA	NA	NA	NA	NA	NA	NA	NA	NA	1	NA	NA	NA	1	NA	1	NA	NA	NA	NA	NA	1	NA	NA	NA	NA	NA	NA	NA
Aristida palustris Vasey	NA	NA	NA	NA	NA	NA	NA	NA	1	NA	NA	1	NA	NA	NA	NA	NA	NA	NA	NA	NA	NA	NA	NA	NA	NA	NA	NA	NA	NA	NA
Aristida purpurascens Poir.	Native	4	FACW	NA	NA	NA	NA	NA	NA	NA	NA	1	NA	NA	NA	NA	NA	1	1	1	NA	1	1	1	NA	NA	1	1	1	NA	NA
Aristida spiciformis Elliott	Native	4	FAC	NA	NA	NA	NA	NA	NA	NA	NA	NA	NA	NA	NA	NA	NA	NA	NA	NA	NA	NA	1	NA	NA	NA	NA	NA	NA	NA	NA
Aristida stricta Michx.	NA	NA	NA	NA	NA	1	NA	NA	1	NA	NA	1	NA	NA	NA	NA	NA	NA	NA	NA	NA	NA	NA	NA	NA	NA	NA	NA	NA	NA	NA
Aristida tuberculosa Nutt.	NA	NA	NA	NA	NA	NA	NA	NA	NA	NA	NA	1	NA	NA	NA	NA	NA	NA	NA	NA	NA	NA	NA	1	NA	NA	NA	NA	NA	NA	NA
Aristida virgata Trin.	NA	NA	NA	NA	NA	NA	NA	NA	NA	NA	NA	NA	NA	NA	NA	NA	NA	NA	NA	NA	NA	NA	1	NA	NA	NA	NA	NA	NA	NA	NA
Aristolochia macrophylla Lam.	NA	NA	NA	NA	NA	NA	NA	NA	NA	NA	1	NA	NA	NA	NA	NA	1	NA	NA	NA	NA	NA	NA	NA	NA	NA	NA	NA	NA	NA	NA
Aristolochia serpentaria L.	Native	5	FACU	NA	1	NA	NA	NA	NA	1	NA	1	NA	NA	NA	NA	NA	1	1	1	NA	1	NA	1	NA	NA	1	NA	1	1	NA
Aristolochia tomentosa Sims	NA	NA	NA	NA	NA	NA	NA	NA	NA	NA	NA	1	NA	NA	NA	NA	NA	NA	NA	NA	NA	NA	NA	NA	NA	NA	NA	NA	NA	NA	NA
Arnoglossum atriplicifolium (L.) H.Rob.	NA	NA	NA	NA	1	NA	1	NA	NA	NA	1	NA	NA	NA	1	NA	1	NA	1	NA	NA	NA	NA	NA	1	NA	1	NA	NA	NA	NA
Arnoglossum muehlenbergii (Sch.Bip.) H.Rob.	NA	NA	NA	NA	NA	NA	NA	NA	NA	NA	NA	NA	NA	NA	1	NA	NA	NA	NA	NA	NA	NA	NA	NA	NA	NA	NA	NA	NA	NA	NA
Arnoglossum ovatum (Walter) H.Rob.	Native	5	FACW	NA	NA	NA	NA	NA	1	NA	NA	NA	NA	NA	NA	NA	NA	NA	NA	NA	NA	NA	1	NA	NA	NA	NA	NA	NA	NA	NA
Aronia arbutifolia (L.) Pers.	Native	5	FACW	NA	1	1	NA	NA	1	1	NA	1	1	1	NA	NA	1	NA	NA	NA	NA	NA	1	1	NA	NA	NA	NA	NA	NA	NA
Aronia melanocarpa Nutt. ex Elliott	Native	5	FAC	NA	NA	NA	NA	NA	NA	NA	NA	NA	NA	NA	NA	NA	1	NA	NA	NA	NA	NA	NA	NA	NA	NA	NA	NA	NA	NA	NA
Artemisia vulgaris L.	NA	NA	NA	NA	NA	NA	NA	1	NA	NA	NA	NA	1	NA	NA	NA	NA	NA	NA	NA	NA	NA	NA	NA	NA	NA	NA	NA	NA	NA	NA
Arthraxon hispidus (Thunb.) Makino	Non-Native	0	FAC	1	1	NA	1	NA	NA	NA	1	NA	NA	NA	NA	NA	NA	NA	1	NA	NA	NA	NA	NA	1	NA	1	NA	1	NA	NA
Aruncus dioicus (Walter) Fernald	Native	5	FACU	NA	1	NA	NA	NA	NA	NA	NA	NA	NA	NA	NA	NA	1	NA	NA	NA	NA	NA	NA	NA	NA	NA	1	NA	NA	NA	NA
Arundinaria gigantea (Walter) Muhl.	Native	5	FACW	1	1	1	1	NA	NA	1	1	1	1	NA	1	NA	NA	1	1	1	NA	NA	NA	1	1	NA	1	1	1	1	NA
Arundinaria tecta (Walter) Muhl.	Native	5	FACW	NA	NA	NA	NA	NA	NA	NA	NA	NA	NA	NA	NA	NA	NA	NA	NA	NA	NA	NA	NA	NA	NA	NA	NA	NA	1	NA	NA
Arundo donax L.	Non-Native	1	FAC	NA	NA	NA	NA	NA	NA	NA	NA	NA	NA	NA	NA	NA	NA	NA	NA	NA	1	NA	1	NA	NA	NA	NA	NA	NA	NA	NA
Asarum canadense L.	Native	7	UPL	NA	NA	NA	NA	NA	NA	1	NA	NA	NA	NA	NA	NA	1	NA	1	NA	NA	NA	NA	NA	NA	NA	1	NA	NA	1	NA
Asclepias amplexicaulis Sm.	NA	NA	NA	1	1	1	1	NA	1	1	1	NA	1	NA	NA	1	NA	NA	NA	NA	NA	1	1	NA	1	NA	1	NA	NA	NA	NA
Asclepias cinerea Walter	NA	NA	NA	NA	NA	NA	NA	NA	1	NA	NA	1	NA	NA	NA	NA	NA	NA	NA	NA	NA	NA	NA	NA	NA	NA	NA	NA	NA	NA	NA
Asclepias connivens Baldw. ex Ell.	Native	6	OBL	NA	NA	NA	NA	NA	1	NA	NA	NA	NA	NA	NA	NA	NA	NA	NA	NA	NA	NA	NA	NA	NA	NA	NA	NA	NA	NA	NA
Asclepias exaltata L.	Native	6	UPL	NA	NA	NA	NA	NA	NA	NA	1	NA	NA	NA	NA	NA	1	NA	NA	NA	NA	NA	NA	NA	NA	NA	NA	NA	NA	NA	NA
Asclepias humistrata Walter	NA	NA	NA	NA	NA	1	NA	NA	NA	NA	NA	1	NA	NA	NA	NA	NA	NA	NA	NA	NA	NA	1	NA	NA	NA	NA	NA	NA	NA	NA
Asclepias incarnata L.	Native	4	OBL	NA	NA	NA	NA	NA	NA	1	NA	NA	NA	NA	NA	NA	NA	NA	NA	NA	NA	NA	NA	NA	NA	NA	NA	NA	NA	NA	NA
Asclepias lanceolata Walter	Native	4	OBL	NA	NA	NA	NA	NA	NA	NA	NA	1	NA	NA	NA	1	NA	NA	NA	NA	NA	NA	NA	NA	NA	NA	NA	NA	NA	NA	NA
Asclepias longifolia Michx.	Native	7	FACW	NA	NA	NA	NA	NA	NA	NA	NA	1	NA	NA	NA	NA	NA	NA	NA	NA	NA	NA	NA	NA	NA	NA	NA	NA	NA	NA	NA
Asclepias michauxii Decne.	Native	7	FAC	NA	NA	NA	NA	NA	1	NA	NA	1	NA	NA	NA	NA	NA	NA	NA	NA	NA	NA	NA	NA	NA	NA	NA	NA	NA	NA	NA
Asclepias obovata Elliott	NA	NA	NA	NA	NA	NA	NA	NA	NA	NA	NA	1	NA	NA	NA	NA	NA	NA	NA	NA	NA	NA	NA	NA	NA	NA	NA	NA	NA	NA	NA
Asclepias ovalifolia Decne.	NA	NA	NA	NA	NA	1	NA	NA	NA	NA	NA	NA	NA	NA	NA	NA	NA	NA	NA	NA	NA	NA	NA	NA	NA	NA	NA	NA	NA	NA	NA
Asclepias pedicellata Walter	Native	7	FACW	NA	NA	NA	NA	NA	NA	NA	NA	NA	NA	NA	NA	NA	NA	NA	NA	NA	NA	NA	1	NA	NA	NA	NA	NA	NA	NA	NA
Asclepias perennis Walter	Native	5	OBL	NA	NA	NA	NA	NA	NA	NA	NA	1	NA	NA	NA	1	NA	NA	NA	NA	NA	NA	NA	NA	NA	NA	NA	NA	NA	NA	NA
Asclepias purpurascens L.	Native	6	FACU	NA	NA	NA	NA	NA	NA	NA	NA	NA	NA	NA	NA	NA	NA	NA	NA	NA	NA	NA	NA	NA	1	NA	NA	NA	NA	NA	NA
Asclepias quadrifolia Jacq.	NA	NA	NA	NA	NA	NA	NA	NA	NA	NA	1	NA	NA	NA	NA	NA	1	NA	NA	NA	NA	NA	NA	NA	NA	NA	NA	NA	NA	NA	NA
Asclepias syriaca L.	Native	3	UPL	NA	NA	NA	NA	NA	NA	NA	NA	NA	NA	NA	NA	NA	NA	NA	NA	NA	NA	NA	NA	NA	1	NA	NA	NA	NA	NA	NA
Asclepias tuberosa L.	NA	NA	NA	1	1	1	1	NA	1	1	1	1	1	NA	NA	1	1	1	1	1	NA	1	NA	1	1	NA	1	NA	1	NA	NA
Asclepias variegata L.	Native	5	FACU	1	1	NA	1	NA	NA	1	1	1	NA	NA	1	NA	1	NA	1	NA	NA	NA	NA	NA	NA	NA	1	NA	NA	1	NA
Asclepias verticillata L.	Native	5	FACU	NA	NA	1	NA	NA	NA	NA	NA	1	NA	NA	NA	1	NA	1	1	1	NA	NA	NA	NA	NA	NA	NA	NA	1	NA	NA
Asclepias viridiflora Raf.	NA	NA	NA	NA	NA	NA	NA	NA	NA	NA	NA	1	NA	NA	NA	NA	NA	1	NA	1	NA	NA	NA	NA	NA	NA	NA	NA	1	NA	NA
Asemeia grandiflora (Walter) Small	NA	NA	NA	1	NA	NA	NA	NA	1	NA	NA	1	NA	NA	NA	NA	NA	NA	NA	NA	NA	NA	1	NA	NA	NA	NA	NA	NA	NA	NA
Asimina Adans.	NA	NA	NA	NA	NA	NA	NA	NA	NA	NA	NA	NA	NA	NA	NA	NA	NA	NA	NA	NA	NA	1	NA	NA	NA	NA	NA	NA	NA	NA	NA
Asimina longifolia Kral	NA	NA	NA	NA	NA	NA	NA	NA	NA	NA	NA	1	NA	NA	NA	1	NA	NA	NA	NA	NA	NA	1	NA	NA	NA	NA	NA	NA	NA	NA
Asimina parviflora Dunal	Native	5	FACU	1	1	NA	1	NA	NA	NA	NA	1	NA	NA	1	NA	NA	NA	1	NA	NA	1	1	NA	1	NA	1	1	1	1	NA
Asimina speciosa Nash	NA	NA	NA	NA	NA	1	NA	NA	NA	NA	NA	NA	NA	NA	NA	NA	NA	NA	NA	NA	NA	NA	1	NA	NA	NA	NA	NA	NA	NA	NA
Asimina triloba Dunal	Native	6	FAC	NA	1	NA	1	NA	NA	1	1	NA	NA	NA	1	NA	1	NA	1	1	NA	1	NA	NA	NA	NA	1	1	NA	1	NA
Asparagus officinalis L.	Non-Native	1	FACU	NA	NA	NA	NA	1	NA	NA	NA	NA	NA	NA	NA	NA	NA	NA	NA	NA	NA	NA	NA	NA	NA	NA	NA	1	NA	NA	NA
Asparagus setaceus (Kunth) Jessop	NA	NA	NA	NA	NA	NA	NA	NA	NA	NA	NA	NA	NA	NA	NA	NA	NA	NA	NA	NA	NA	NA	1	NA	NA	NA	NA	NA	NA	NA	NA
Asperula tinctoria L.	NA	NA	NA	NA	NA	NA	NA	NA	NA	NA	NA	NA	NA	NA	NA	NA	NA	NA	NA	NA	NA	1	NA	NA	NA	1	NA	NA	NA	NA	NA
Asplenium heteroresiliens W.Wagner	NA	NA	NA	NA	NA	NA	NA	NA	NA	NA	NA	1	NA	NA	NA	NA	NA	NA	NA	NA	NA	NA	NA	NA	NA	NA	NA	NA	NA	1	NA
Asplenium monanthes L.	NA	NA	NA	NA	NA	NA	NA	NA	NA	NA	NA	NA	NA	NA	1	NA	NA	NA	NA	NA	NA	NA	NA	NA	NA	NA	NA	NA	NA	NA	NA
Asplenium montanum Willd.	NA	NA	NA	NA	1	NA	1	NA	NA	NA	1	NA	1	1	NA	NA	NA	NA	NA	NA	NA	NA	NA	NA	NA	NA	NA	NA	NA	NA	NA
Asplenium pinnatifidum Nutt.	NA	NA	NA	NA	NA	NA	NA	NA	NA	NA	NA	NA	NA	NA	NA	NA	NA	NA	NA	NA	NA	NA	NA	NA	NA	NA	1	NA	NA	NA	NA
Asplenium platyneuron (L.) Britton, Sterns & Poggenb.	Native	4	FACU	1	1	1	1	NA	NA	1	1	1	1	NA	1	NA	1	1	1	1	NA	1	1	1	1	1	1	1	1	1	1
Asplenium rhizophyllum L.	NA	NA	NA	NA	1	NA	NA	NA	NA	NA	NA	NA	NA	NA	NA	NA	NA	NA	NA	NA	NA	NA	NA	NA	NA	NA	NA	NA	NA	NA	NA
Asplenium trichomanes L.	Native	8	FAC	NA	1	NA	NA	NA	NA	NA	NA	NA	NA	NA	NA	NA	NA	NA	1	NA	NA	NA	NA	NA	NA	NA	NA	NA	NA	NA	NA
Aster divaricatus Nutt.	NA	NA	NA	NA	NA	NA	NA	NA	NA	NA	NA	NA	NA	NA	NA	NA	NA	NA	1	NA	NA	NA	NA	NA	NA	NA	NA	NA	NA	NA	NA
Aster dumosus Hoffm.	NA	NA	NA	NA	NA	NA	NA	NA	NA	NA	NA	NA	NA	NA	NA	1	NA	NA	NA	NA	NA	NA	NA	NA	NA	NA	NA	NA	NA	NA	NA
Astilbe biternata Britton	Native	6	FACU	NA	NA	NA	NA	NA	NA	NA	NA	NA	NA	NA	NA	NA	1	NA	NA	NA	NA	NA	NA	NA	NA	NA	NA	NA	NA	NA	NA
Astragalus michauxii (Kuntze) F.J.Herm.	NA	NA	NA	NA	NA	1	NA	NA	1	NA	NA	NA	NA	NA	NA	NA	NA	NA	NA	NA	NA	NA	NA	NA	NA	NA	NA	NA	NA	NA	NA
Athyrium asplenioides (Michx.) Desv.	NA	NA	NA	1	1	NA	1	NA	NA	1	1	NA	1	NA	1	NA	1	NA	1	NA	NA	1	NA	1	1	NA	1	1	1	1	NA
Atriplex mucronata Raf.	NA	NA	NA	NA	NA	NA	NA	1	NA	NA	NA	NA	NA	NA	NA	NA	NA	NA	NA	NA	NA	NA	NA	NA	NA	NA	NA	NA	NA	NA	NA
Atriplex patula L.	NA	NA	NA	NA	NA	NA	NA	1	NA	NA	NA	NA	NA	NA	NA	NA	NA	NA	NA	NA	NA	NA	NA	NA	NA	NA	NA	NA	NA	NA	NA
Atriplex pentandra (Jacq.) Standl.	NA	NA	NA	NA	NA	NA	NA	NA	NA	NA	NA	NA	NA	NA	NA	NA	NA	NA	NA	NA	NA	NA	1	NA	NA	NA	NA	NA	NA	NA	NA
Aureolaria flava Farw.	NA	NA	NA	NA	NA	NA	NA	NA	1	NA	NA	1	NA	NA	NA	NA	NA	NA	1	NA	NA	NA	NA	NA	NA	NA	NA	NA	NA	NA	NA
Aureolaria laevigata (Raf.) Raf.	NA	NA	NA	NA	NA	NA	NA	NA	NA	1	1	NA	1	NA	1	NA	1	NA	1	NA	NA	NA	NA	NA	NA	NA	NA	NA	NA	NA	NA
Aureolaria pectinata (Nutt.) Pennell	NA	NA	NA	NA	NA	NA	1	NA	1	NA	NA	NA	NA	NA	NA	NA	NA	1	1	NA	NA	NA	NA	1	NA	NA	NA	NA	NA	NA	NA
Aureolaria pedicularia (L.) Raf. ex Pennell	NA	NA	NA	NA	NA	1	NA	NA	NA	NA	1	1	1	NA	NA	1	NA	NA	NA	NA	NA	NA	NA	NA	NA	NA	NA	NA	NA	NA	NA
Aureolaria virginica Pennell	NA	NA	NA	1	1	NA	1	NA	NA	1	1	NA	NA	NA	NA	1	1	1	1	NA	NA	1	NA	NA	1	NA	1	NA	1	1	NA
Avena fatua L.	NA	NA	NA	NA	NA	NA	NA	NA	NA	NA	NA	NA	NA	NA	NA	1	NA	NA	NA	NA	NA	NA	NA	NA	NA	NA	NA	NA	NA	NA	NA
Avena sativa L.	NA	NA	NA	NA	NA	NA	NA	NA	NA	NA	NA	NA	NA	NA	1	NA	NA	NA	NA	NA	NA	NA	NA	NA	1	NA	NA	NA	NA	NA	NA
Avenella flexuosa (L.) Drejer	NA	NA	NA	NA	NA	NA	NA	NA	NA	NA	NA	NA	1	1	NA	NA	NA	NA	NA	NA	NA	NA	NA	NA	NA	NA	NA	NA	NA	NA	NA
Axonopus compressus (Sw.) P.Beauv.	Native	2	FAC	NA	NA	NA	NA	NA	NA	NA	NA	NA	NA	NA	NA	NA	NA	NA	NA	NA	NA	NA	NA	NA	NA	NA	NA	1	NA	NA	NA
Axonopus fissifolius (Raddi) Kuhlm.	Native	3	FACW	NA	NA	NA	NA	NA	NA	NA	NA	NA	NA	NA	NA	NA	NA	NA	NA	NA	NA	1	NA	NA	NA	NA	NA	NA	1	NA	NA
Axonopus furcatus Hitchcock	Native	3	OBL	NA	NA	NA	NA	NA	NA	NA	NA	1	NA	NA	NA	NA	NA	NA	NA	NA	NA	NA	NA	NA	NA	NA	NA	NA	NA	NA	NA
Azolla caroliniana Willd.	Native	3	OBL	NA	NA	NA	NA	NA	NA	NA	NA	NA	NA	NA	NA	NA	NA	NA	NA	NA	NA	NA	1	NA	NA	1	1	NA	NA	NA	NA
Azolla pinnata R.Br.	NA	NA	NA	NA	NA	1	NA	NA	NA	NA	NA	NA	NA	NA	NA	NA	NA	NA	NA	NA	NA	NA	NA	NA	NA	NA	NA	NA	NA	NA	NA
Baccharis angustifolia Michx.	Native	3	FACW	NA	NA	NA	NA	NA	NA	NA	NA	NA	NA	NA	NA	NA	NA	NA	NA	NA	NA	NA	1	NA	NA	NA	NA	NA	NA	NA	NA
Baccharis glomeruliflora Pers.	Native	3	FACW	NA	NA	NA	NA	NA	NA	NA	NA	NA	NA	NA	NA	NA	NA	NA	NA	NA	NA	NA	NA	NA	NA	1	NA	NA	NA	NA	NA
Baccharis halimifolia L.	Native	3	FAC	1	NA	1	NA	1	1	NA	NA	1	NA	NA	NA	NA	NA	1	NA	NA	1	1	1	1	NA	1	1	NA	1	NA	1
Bacopa monnieri (L.) Pennell	Native	4	OBL	NA	NA	NA	NA	NA	NA	NA	NA	NA	NA	NA	NA	1	NA	NA	NA	NA	1	NA	1	NA	NA	NA	NA	NA	NA	NA	NA
Balduina angustifolia B.L.Rob.	NA	NA	NA	NA	NA	1	NA	NA	NA	NA	NA	NA	NA	NA	NA	NA	NA	NA	NA	NA	NA	NA	NA	NA	NA	NA	NA	NA	NA	NA	NA
Balduina atropurpurea Harper	Native	6	FACW	NA	NA	NA	NA	NA	1	NA	NA	NA	NA	NA	NA	NA	NA	NA	NA	NA	NA	NA	NA	NA	NA	NA	NA	NA	NA	NA	NA
Balduina uniflora Nutt.	Native	6	FACW	NA	NA	1	NA	NA	1	NA	NA	1	NA	NA	NA	NA	NA	NA	NA	NA	NA	NA	NA	NA	NA	NA	NA	NA	NA	NA	NA
Bambusa multiplex (Lour.) Raeusch. ex Schult. & Schult.f.	NA	NA	NA	NA	NA	NA	NA	NA	NA	NA	NA	NA	NA	NA	NA	NA	NA	NA	NA	NA	NA	NA	1	NA	NA	NA	NA	NA	NA	NA	NA
Baptisia alba (L.) Vent.	Native	3	FACU	NA	1	NA	1	NA	NA	1	NA	1	NA	NA	NA	1	NA	NA	NA	1	NA	NA	NA	NA	NA	NA	NA	NA	NA	NA	NA
Baptisia bracteata Muhl. ex Elliott	NA	NA	NA	NA	NA	NA	NA	NA	NA	NA	NA	NA	NA	NA	NA	NA	NA	NA	NA	NA	NA	1	NA	1	NA	NA	NA	NA	NA	NA	NA
Baptisia cinerea (Raf.) Fernald & B.G.Schub.	NA	NA	NA	NA	NA	NA	NA	NA	NA	1	NA	NA	NA	NA	NA	NA	NA	NA	NA	NA	NA	NA	NA	NA	NA	NA	NA	NA	NA	NA	NA
Baptisia lanceolata (Walter) Elliott	NA	NA	NA	NA	NA	1	NA	NA	NA	NA	NA	NA	NA	NA	NA	NA	NA	NA	NA	NA	NA	NA	NA	NA	NA	NA	NA	NA	NA	NA	NA
Baptisia perfoliata (L.) R.Br.	NA	NA	NA	NA	NA	1	NA	NA	1	NA	NA	NA	NA	NA	NA	1	NA	NA	NA	NA	NA	NA	NA	NA	NA	NA	NA	NA	NA	NA	NA
Baptisia tinctoria (L.) Vent.	NA	NA	NA	NA	1	NA	NA	NA	NA	1	1	NA	1	NA	NA	NA	NA	1	1	NA	NA	NA	NA	1	NA	NA	NA	NA	NA	NA	NA
Barbarea verna (Mill.) Asch.	NA	NA	NA	NA	NA	NA	1	NA	NA	NA	NA	NA	NA	NA	NA	NA	NA	NA	NA	NA	NA	NA	NA	NA	NA	NA	1	NA	NA	NA	NA
Barbarea vulgaris W.T.Aiton	Non-Native	1	FAC	NA	NA	NA	NA	NA	NA	NA	1	NA	NA	NA	NA	NA	1	NA	NA	NA	NA	NA	NA	NA	NA	NA	NA	NA	NA	NA	NA
Bartonia verna Raf. ex Barton	Native	5	OBL	NA	NA	NA	NA	NA	NA	NA	NA	1	NA	NA	NA	NA	NA	NA	NA	NA	NA	NA	NA	NA	NA	NA	NA	NA	NA	NA	NA
Batis maritima L.	Native	6	OBL	NA	NA	NA	NA	NA	NA	NA	NA	NA	NA	NA	NA	NA	NA	NA	NA	NA	NA	NA	1	NA	NA	NA	NA	NA	NA	NA	NA
Bejaria racemosa Vent.	Native	6	FAC	NA	NA	NA	NA	NA	NA	NA	NA	NA	NA	NA	NA	NA	NA	NA	NA	NA	NA	NA	1	NA	NA	NA	NA	NA	NA	NA	NA
Berberis bealei Fortune	NA	NA	NA	NA	NA	NA	NA	NA	NA	NA	NA	NA	NA	NA	NA	NA	NA	NA	NA	NA	NA	NA	NA	NA	1	NA	1	NA	NA	NA	NA
Berberis julianae C.K.Schneid.	NA	NA	NA	NA	NA	NA	NA	NA	NA	NA	NA	NA	NA	NA	NA	NA	NA	NA	NA	NA	NA	NA	NA	NA	NA	NA	1	NA	NA	NA	NA
Berberis thunbergii DC.	Non-Native	1	UPL	NA	NA	NA	NA	NA	NA	NA	NA	NA	NA	NA	NA	NA	NA	NA	NA	NA	NA	NA	NA	NA	1	NA	NA	NA	NA	NA	NA
Berchemia scandens (Hill) K.Koch	Native	6	FAC	NA	NA	1	NA	NA	NA	NA	NA	1	NA	NA	NA	NA	1	1	NA	1	NA	NA	1	1	NA	NA	NA	1	1	1	NA
Berlandiera pumila Nutt.	NA	NA	NA	NA	NA	NA	NA	NA	NA	NA	NA	NA	NA	NA	NA	1	NA	NA	NA	NA	NA	NA	NA	1	NA	NA	NA	NA	NA	NA	NA
Betula alleghaniensis Britton	Native	7	FACU	NA	NA	NA	NA	NA	NA	NA	1	NA	NA	NA	NA	NA	1	NA	NA	NA	NA	NA	NA	NA	NA	NA	NA	NA	NA	NA	NA
Betula lenta L.	Native	7	FACU	NA	1	NA	NA	NA	NA	NA	1	NA	1	NA	1	NA	1	NA	1	NA	NA	NA	NA	NA	NA	NA	NA	NA	NA	NA	NA
Betula nigra L.	Native	4	FACW	1	1	NA	1	NA	NA	NA	NA	1	1	NA	1	1	NA	NA	1	NA	NA	NA	NA	NA	NA	NA	1	1	NA	NA	NA
Bidens alba DC.	NA	NA	NA	NA	NA	NA	NA	NA	NA	NA	NA	NA	NA	NA	NA	NA	NA	NA	NA	NA	NA	NA	1	NA	NA	NA	NA	NA	NA	NA	NA
Bidens aristosa Britton	Native	4	FACW	NA	1	NA	NA	NA	NA	NA	NA	NA	NA	NA	NA	NA	NA	1	1	NA	NA	NA	NA	NA	NA	NA	NA	NA	NA	NA	NA
Bidens bipinnata L.	Native	3	FAC	1	NA	1	1	NA	NA	1	1	1	NA	NA	NA	NA	1	NA	1	NA	NA	1	1	1	1	NA	NA	1	1	1	NA
Bidens discoidea Britton	Native	4	FACW	1	NA	NA	NA	NA	NA	NA	NA	NA	NA	NA	NA	NA	NA	NA	NA	NA	NA	NA	NA	NA	NA	NA	NA	1	NA	NA	NA
Bidens frondosa L.	Native	3	FACW	1	1	NA	NA	NA	NA	1	1	1	NA	NA	NA	NA	1	NA	1	NA	NA	NA	NA	NA	1	NA	1	1	1	NA	NA
Bidens laevis Britton, Stern & Poggenb.	Native	5	OBL	NA	NA	NA	NA	NA	NA	NA	NA	NA	NA	NA	NA	NA	NA	NA	NA	NA	1	NA	1	NA	NA	1	NA	NA	NA	NA	1
Bidens mitis (Michx.) Sherff	Native	5	OBL	NA	NA	NA	1	NA	NA	NA	NA	NA	NA	NA	NA	NA	NA	NA	NA	NA	NA	NA	NA	NA	NA	NA	NA	NA	NA	NA	NA
Bidens pilosa L.	Non-Native	1	FAC	NA	NA	NA	NA	NA	NA	NA	NA	NA	NA	NA	NA	NA	NA	NA	NA	NA	NA	NA	NA	NA	NA	NA	NA	NA	NA	NA	1
Bidens polylepis S.F.Blake	NA	NA	NA	NA	NA	NA	1	NA	NA	NA	NA	NA	1	NA	NA	NA	1	NA	NA	NA	NA	NA	NA	NA	NA	NA	1	NA	NA	NA	NA
Bidens tripartita L.	Native	5	FACW	NA	NA	NA	NA	NA	NA	NA	NA	NA	NA	NA	NA	NA	NA	NA	NA	NA	NA	NA	NA	NA	1	NA	NA	NA	NA	NA	NA
Bidens vulgata Greene	NA	NA	NA	NA	NA	NA	NA	NA	NA	NA	NA	NA	NA	NA	NA	NA	NA	NA	NA	NA	NA	1	NA	NA	NA	NA	NA	NA	NA	NA	NA
Bigelowia nudata DC.	Native	6	FACW	NA	NA	NA	NA	NA	NA	NA	NA	1	NA	NA	NA	NA	NA	NA	NA	NA	NA	NA	NA	NA	NA	NA	NA	NA	NA	NA	NA
Bignonia capreolata L.	Native	3	FAC	1	1	1	1	NA	NA	1	NA	1	1	NA	1	1	1	NA	1	1	NA	NA	1	NA	1	NA	1	1	1	1	NA
Blephilia ciliata (L.) Raf. ex Benth.	NA	NA	NA	NA	NA	NA	1	NA	NA	NA	NA	NA	NA	NA	NA	NA	NA	NA	NA	NA	NA	NA	NA	NA	NA	NA	NA	NA	1	NA	NA
Boechera canadensis (L.) Al-Shehbaz	NA	NA	NA	NA	NA	NA	NA	NA	NA	NA	NA	NA	NA	NA	NA	NA	1	NA	1	NA	NA	NA	NA	NA	NA	NA	NA	NA	NA	NA	NA
Boechera laevigata (Muhl. ex Willd.) Al-Shehbaz	NA	NA	NA	NA	NA	NA	NA	NA	NA	NA	NA	NA	NA	NA	NA	NA	NA	NA	NA	NA	NA	NA	NA	NA	NA	NA	1	NA	NA	NA	NA
Boechera missouriensis (Greene) Al-Shehbaz	NA	NA	NA	NA	NA	NA	NA	NA	NA	NA	NA	NA	NA	NA	NA	NA	NA	NA	NA	NA	NA	NA	NA	NA	1	NA	NA	NA	NA	NA	NA
Boehmeria cylindrica (L.) Sw.	Native	4	FACW	1	1	1	1	NA	NA	1	1	1	1	NA	1	NA	1	1	1	NA	1	1	1	1	1	1	1	1	1	1	NA
Boerhavia diffusa L.	NA	NA	NA	NA	NA	NA	NA	NA	NA	NA	NA	NA	NA	NA	NA	NA	NA	NA	NA	NA	NA	NA	1	NA	NA	NA	NA	NA	NA	NA	NA
Bolboschoenus robustus (Pursh) Soj‚àö¬∞k	Native	6	OBL	NA	NA	NA	NA	1	NA	NA	NA	NA	NA	NA	NA	NA	NA	NA	NA	NA	NA	NA	NA	NA	NA	NA	NA	NA	NA	NA	NA
Boltonia asteroides L'H‚àö¬©r.	Native	4	FACW	NA	NA	NA	NA	NA	NA	NA	NA	NA	NA	NA	NA	NA	NA	NA	NA	NA	1	NA	NA	NA	NA	1	NA	NA	NA	NA	NA
Boltonia diffusa Elliott	Native	3	FAC	NA	NA	NA	NA	NA	NA	NA	NA	1	NA	NA	NA	NA	NA	NA	NA	NA	NA	NA	NA	NA	NA	NA	NA	NA	NA	NA	NA
Borrichia frutescens DC.	Native	5	OBL	NA	NA	NA	NA	1	NA	NA	NA	NA	NA	NA	NA	NA	NA	NA	NA	NA	1	NA	1	NA	NA	NA	NA	NA	NA	NA	NA
Botrypus virginianus (L.) Michx.	Native	5	FACU	1	1	NA	1	NA	NA	1	1	NA	NA	NA	1	NA	1	1	1	NA	NA	1	NA	NA	1	NA	1	NA	1	NA	NA
Bouteloua hirsuta Lag.	NA	NA	NA	NA	NA	NA	NA	NA	NA	NA	NA	1	NA	NA	NA	NA	NA	NA	NA	NA	NA	NA	NA	NA	NA	NA	NA	NA	NA	NA	NA
Boykinia aconitifolia Nutt.	Native	7	FACW	NA	NA	NA	NA	NA	NA	NA	NA	NA	1	NA	NA	NA	1	NA	1	NA	NA	NA	NA	NA	NA	NA	NA	NA	NA	NA	NA
Brachiaria platyphylla (Munro ex C.Wright) Nash	Non-Native	1	FAC	NA	NA	NA	NA	NA	NA	NA	NA	1	NA	NA	NA	NA	NA	NA	NA	NA	NA	1	NA	NA	NA	NA	NA	NA	NA	NA	NA
Brachiaria ramosa Stapf	NA	NA	NA	NA	1	NA	NA	NA	NA	NA	NA	1	NA	NA	1	NA	NA	NA	NA	NA	NA	1	NA	NA	NA	NA	NA	NA	NA	NA	NA
Brachyelytrum erectum (Schreb.) P.Beauv.	NA	NA	NA	NA	NA	NA	1	NA	NA	1	1	NA	NA	NA	1	NA	1	NA	1	1	NA	1	NA	NA	1	NA	1	NA	NA	1	NA
Brasenia schreberi J.F.Gmel.	Native	4	OBL	NA	NA	1	NA	NA	NA	NA	NA	1	NA	NA	NA	NA	NA	NA	NA	NA	NA	NA	NA	1	NA	NA	1	NA	NA	NA	NA
Brassica napus L.	NA	NA	NA	NA	NA	NA	NA	NA	NA	NA	NA	1	NA	NA	NA	NA	NA	NA	NA	NA	NA	NA	NA	NA	NA	NA	NA	NA	NA	NA	NA
Brassica rapa L.	NA	NA	NA	NA	NA	NA	NA	NA	NA	NA	NA	NA	NA	NA	NA	1	NA	NA	1	NA	NA	NA	NA	NA	1	NA	NA	NA	NA	NA	NA
Brickellia eupatorioides (L.) Shinners	NA	NA	NA	1	NA	NA	NA	NA	NA	NA	NA	1	NA	NA	NA	NA	NA	1	NA	1	NA	1	NA	1	1	NA	NA	1	NA	NA	NA
Brintonia discoidea (Elliott) Greene	Native	6	FACU	NA	NA	NA	NA	NA	NA	NA	NA	NA	NA	NA	NA	NA	NA	NA	NA	NA	NA	NA	NA	NA	NA	NA	NA	NA	NA	1	NA
Briza minor L.	Non-Native	1	FAC	1	NA	NA	NA	1	NA	NA	NA	1	NA	NA	NA	1	NA	NA	NA	NA	NA	1	NA	NA	1	1	1	1	1	NA	NA
Bromus arvensis L.	Non-Native	1	FACU	NA	NA	NA	NA	NA	NA	NA	NA	NA	NA	NA	NA	NA	NA	NA	NA	NA	NA	NA	NA	NA	NA	NA	1	NA	NA	NA	NA
Bromus catharticus Vahl	NA	NA	NA	NA	NA	NA	NA	1	NA	NA	NA	1	NA	NA	NA	NA	NA	NA	NA	NA	NA	NA	1	NA	NA	NA	1	1	NA	NA	1
Bromus commutatus Schrad.	NA	NA	NA	NA	NA	NA	1	NA	NA	1	NA	NA	NA	NA	1	NA	NA	1	NA	NA	NA	1	NA	NA	1	NA	NA	1	NA	NA	NA
Bromus inermis Leyss.	NA	NA	NA	NA	NA	NA	NA	NA	NA	NA	NA	NA	NA	NA	NA	NA	1	NA	NA	NA	NA	NA	NA	NA	NA	NA	NA	NA	NA	NA	NA
Bromus japonicus Houtt.	NA	NA	NA	1	NA	NA	1	NA	NA	1	NA	NA	NA	NA	1	NA	1	NA	NA	1	NA	NA	NA	NA	NA	NA	NA	NA	1	NA	NA
Bromus kalmii A.Gray	NA	NA	NA	1	NA	NA	1	NA	NA	1	NA	NA	NA	NA	NA	NA	NA	NA	NA	NA	NA	NA	NA	NA	NA	NA	NA	NA	NA	NA	NA
Bromus pubescens Muhl. ex Willd.	Native	7	FACU	NA	NA	NA	NA	NA	NA	NA	NA	NA	NA	NA	NA	NA	NA	NA	NA	1	NA	NA	NA	NA	NA	NA	1	NA	NA	1	NA
Bromus secalinus L.	NA	NA	NA	NA	NA	NA	NA	NA	NA	1	NA	NA	NA	NA	NA	NA	NA	NA	NA	NA	NA	NA	NA	NA	1	NA	1	NA	NA	NA	NA
Bromus tectorum L.	NA	NA	NA	NA	NA	NA	NA	NA	NA	NA	NA	NA	NA	NA	NA	NA	1	1	NA	NA	NA	NA	NA	NA	1	NA	NA	NA	NA	NA	NA
Broussonetia papyrifera Vent.	Non-Native	1	FACU	NA	NA	NA	NA	NA	NA	NA	NA	1	NA	NA	NA	NA	NA	NA	NA	NA	NA	NA	NA	NA	NA	NA	NA	NA	NA	NA	NA
Brunnichia ovata (Walter) Shinners	Native	4	FACW	NA	NA	NA	NA	NA	NA	NA	NA	1	NA	NA	NA	NA	NA	NA	NA	NA	NA	NA	NA	NA	NA	NA	NA	1	NA	NA	NA
Buchnera americana L.	Native	4	FAC	NA	NA	NA	NA	NA	NA	NA	NA	1	NA	NA	NA	NA	NA	NA	NA	NA	NA	NA	1	NA	NA	NA	NA	NA	NA	NA	NA
Buglossoides arvensis (L.) I.M.Johnst.	NA	NA	NA	NA	NA	NA	1	1	NA	NA	NA	NA	NA	NA	NA	NA	NA	NA	NA	NA	NA	NA	NA	NA	1	NA	NA	NA	NA	NA	NA
Bulbostylis barbata (Rottb.) C.B.Clarke	Non-Native	1	FAC	NA	NA	NA	NA	NA	NA	NA	NA	1	NA	NA	NA	NA	NA	NA	NA	NA	NA	NA	1	NA	NA	NA	NA	NA	NA	NA	NA
Bulbostylis capillaris (L.) Kunth ex C.B.Clarke	Native	3	FAC	NA	NA	NA	NA	NA	NA	NA	NA	NA	NA	NA	NA	1	NA	NA	1	NA	NA	NA	NA	NA	NA	NA	NA	NA	NA	NA	NA
Bulbostylis ciliatifolia (Elliott) Fernald	Native	3	FAC	NA	NA	NA	NA	NA	NA	NA	NA	1	NA	NA	NA	1	NA	NA	NA	NA	NA	NA	1	1	NA	NA	NA	NA	NA	NA	NA
Bulbostylis warei C.B.Clarke	Native	5	FACU	NA	NA	1	NA	NA	NA	NA	NA	NA	NA	NA	NA	1	NA	NA	NA	NA	NA	NA	NA	NA	NA	NA	NA	NA	NA	NA	NA
Burmannia biflora L.	Native	6	OBL	NA	NA	NA	NA	NA	NA	NA	NA	NA	NA	NA	NA	NA	NA	NA	NA	NA	NA	NA	1	NA	NA	NA	NA	NA	NA	NA	NA
Burmannia capitata Mart.	Native	6	OBL	NA	NA	NA	NA	NA	NA	NA	NA	1	NA	NA	NA	NA	NA	NA	NA	NA	NA	NA	NA	NA	NA	NA	NA	NA	NA	NA	NA
Butia capitata Becc.	NA	NA	NA	NA	NA	NA	NA	NA	NA	NA	NA	NA	NA	NA	NA	NA	NA	NA	NA	NA	NA	NA	1	NA	NA	NA	NA	NA	NA	NA	NA
Cabomba caroliniana A.Gray	Native	4	OBL	NA	NA	1	NA	NA	NA	NA	NA	NA	NA	NA	NA	NA	NA	NA	NA	NA	NA	NA	NA	NA	NA	NA	1	NA	NA	NA	NA
Cakile edentula (Bigelow) Hook.	Native	6	FACU	NA	NA	NA	NA	1	NA	NA	NA	NA	NA	NA	NA	NA	NA	NA	NA	NA	NA	NA	1	NA	NA	NA	NA	NA	NA	NA	NA
Calamagrostis canadensis (Michx.) P.Beauv.	Native	5	OBL	NA	NA	NA	NA	NA	NA	NA	1	NA	1	1	NA	NA	NA	NA	NA	NA	NA	NA	NA	NA	NA	NA	NA	NA	NA	NA	NA
Callicarpa americana L.	Native	3	FACU	1	NA	1	1	1	NA	NA	NA	1	1	NA	NA	1	NA	NA	NA	1	NA	1	1	1	NA	NA	1	1	1	1	NA
Callisia graminea (Small) G.C.Tucker	NA	NA	NA	NA	NA	NA	NA	NA	NA	NA	NA	NA	NA	NA	NA	NA	NA	NA	NA	NA	NA	NA	NA	1	NA	NA	NA	NA	NA	NA	NA
Callisia rosea (Vent.) D.R.Hunt	NA	NA	NA	NA	NA	1	NA	NA	NA	NA	NA	NA	NA	NA	NA	NA	NA	NA	NA	NA	NA	1	NA	NA	NA	NA	NA	NA	NA	1	NA
Callitriche heterophylla Pursh	Native	4	OBL	NA	NA	NA	NA	NA	NA	NA	NA	1	NA	NA	NA	NA	NA	NA	NA	NA	NA	NA	NA	NA	NA	NA	1	1	1	NA	NA
Callitriche peploides Nutt.	Native	3	OBL	NA	NA	NA	NA	NA	NA	NA	NA	1	NA	NA	NA	NA	NA	NA	NA	NA	1	NA	NA	NA	NA	NA	NA	NA	NA	NA	NA
Callitriche terrestris Muhl. ex Raf.	Native	3	FACW	NA	NA	NA	NA	NA	NA	NA	NA	NA	NA	NA	NA	NA	NA	NA	NA	NA	NA	NA	NA	NA	NA	NA	NA	NA	1	NA	NA
Calopogon pallidus Chapm.	Native	6	OBL	NA	NA	NA	NA	NA	1	NA	NA	1	NA	NA	NA	NA	NA	NA	NA	NA	NA	NA	NA	NA	NA	NA	NA	NA	NA	NA	NA
Calopogon tuberosus (L.) Britton, Sterns & Poggenb.	Native	7	OBL	NA	NA	NA	NA	NA	NA	NA	NA	1	1	NA	NA	NA	NA	NA	NA	NA	NA	NA	NA	NA	NA	NA	NA	NA	NA	NA	NA
Calycanthus floridus L.	Native	5	FACU	1	1	NA	1	NA	NA	1	1	1	1	1	1	NA	1	NA	1	NA	NA	1	NA	1	1	NA	1	1	NA	1	NA
Calycocarpum lyonii Nutt. ex A.Gray	Native	7	FACW	NA	NA	NA	NA	NA	NA	NA	NA	1	NA	NA	NA	NA	NA	NA	NA	NA	NA	NA	NA	NA	NA	NA	NA	1	NA	1	NA
Calystegia catesbeiana Pursh	NA	NA	NA	NA	1	NA	NA	NA	NA	NA	1	NA	NA	NA	1	NA	NA	NA	NA	NA	NA	NA	NA	NA	NA	NA	NA	NA	NA	NA	NA
Calystegia sepium R.Br.	Native	3	FAC	NA	NA	NA	NA	NA	NA	NA	NA	1	NA	NA	NA	NA	NA	1	NA	NA	1	NA	1	NA	NA	NA	1	NA	1	NA	NA
Camellia japonica L.	NA	NA	NA	NA	NA	NA	NA	NA	NA	NA	NA	NA	NA	NA	NA	NA	NA	NA	NA	NA	NA	NA	1	NA	NA	NA	NA	NA	NA	NA	NA
Campanula americana L.	Native	7	FAC	NA	NA	NA	NA	NA	NA	NA	NA	NA	NA	NA	NA	NA	1	NA	NA	NA	NA	NA	NA	NA	NA	NA	NA	NA	NA	NA	NA
Campanula divaricata Michx.	NA	NA	NA	NA	1	NA	NA	NA	NA	NA	1	NA	1	NA	1	NA	1	NA	1	NA	NA	NA	NA	NA	1	NA	1	NA	NA	NA	NA
Campsis radicans (L.) Seem.	Native	2	FAC	1	1	1	1	1	NA	1	NA	1	NA	NA	1	1	1	1	1	1	NA	1	1	1	1	NA	1	1	1	1	1
Canna flaccida Salisb.	Native	4	OBL	NA	NA	NA	NA	NA	NA	NA	NA	NA	NA	NA	NA	NA	NA	NA	NA	NA	NA	NA	NA	NA	NA	1	NA	NA	NA	NA	NA
Canna generalis L.H.Bailey	Non-Native	1	FACU	NA	NA	NA	NA	1	NA	NA	NA	NA	NA	NA	NA	NA	NA	NA	NA	NA	NA	NA	NA	NA	NA	NA	NA	NA	NA	NA	NA
Cantinoa mutabilis (Rich.) Harley & J.F.B.Pastore	Non-Native	1	FAC	NA	NA	NA	NA	NA	NA	NA	NA	1	NA	NA	NA	NA	NA	NA	NA	NA	NA	NA	NA	NA	NA	NA	NA	NA	NA	NA	NA
Capsella bursa-pastoris (L.) Medik.	Non-Native	1	FACU	1	NA	NA	1	NA	NA	1	NA	NA	NA	NA	NA	NA	NA	NA	NA	NA	NA	NA	NA	NA	NA	NA	1	1	NA	NA	NA
Cardamine angustata O.E.Schulz	Native	7	FAC	NA	NA	NA	NA	NA	NA	NA	NA	NA	NA	NA	NA	NA	NA	NA	1	NA	NA	NA	NA	NA	NA	NA	NA	NA	NA	NA	NA
Cardamine clematitis Shuttlew. ex A.Gray	NA	NA	NA	NA	1	NA	NA	NA	NA	NA	NA	NA	NA	NA	NA	NA	NA	NA	NA	NA	NA	NA	NA	NA	NA	NA	NA	NA	NA	NA	NA
Cardamine concatenata (Michx.) O.Schwarz	Native	7	FACU	NA	1	NA	NA	NA	NA	NA	NA	NA	NA	NA	NA	NA	1	NA	NA	NA	NA	NA	NA	NA	NA	NA	NA	NA	NA	NA	NA
Cardamine diphylla (Michx.) Alph.Wood	Native	7	UPL	1	NA	NA	NA	NA	NA	1	NA	NA	1	NA	1	NA	NA	NA	1	NA	NA	NA	NA	NA	1	NA	1	NA	NA	NA	NA
Cardamine flagellifera O.E.Schulz	Native	7	‚Äî	NA	NA	NA	NA	NA	NA	NA	NA	NA	NA	NA	NA	NA	NA	NA	1	NA	NA	NA	NA	NA	NA	NA	NA	NA	NA	NA	NA
Cardamine flexuosa Withering	NA	NA	NA	NA	NA	NA	NA	NA	NA	NA	NA	NA	NA	NA	NA	NA	NA	NA	1	NA	NA	NA	NA	NA	NA	NA	NA	NA	NA	NA	NA
Cardamine hirsuta L.	Non-Native	1	FACU	1	NA	NA	1	1	NA	1	NA	NA	NA	NA	NA	NA	1	NA	1	NA	NA	1	NA	NA	1	1	1	1	1	1	NA
Cardamine parviflora L.	Native	5	FACU	NA	NA	NA	1	NA	NA	NA	NA	NA	NA	NA	NA	1	NA	NA	NA	NA	NA	NA	NA	NA	NA	NA	NA	NA	1	NA	NA
Cardamine pensylvanica Muhl.	Native	2	FACW	NA	NA	NA	NA	1	NA	NA	NA	1	1	NA	NA	NA	NA	NA	NA	NA	NA	NA	1	NA	NA	NA	NA	1	1	1	NA
Carduus acanthoides L.	NA	NA	NA	NA	NA	NA	NA	NA	NA	NA	NA	NA	NA	NA	NA	NA	1	NA	NA	NA	NA	NA	NA	NA	NA	NA	NA	NA	NA	NA	NA
Carduus nutans L.	NA	NA	NA	NA	NA	NA	1	NA	NA	NA	NA	NA	NA	NA	NA	NA	NA	NA	NA	NA	NA	NA	NA	NA	NA	NA	NA	NA	NA	NA	NA
Carex abscondita Mack.	Native	7	FACW	NA	1	NA	1	NA	NA	NA	NA	1	1	NA	1	NA	1	1	1	1	NA	NA	NA	NA	NA	NA	NA	1	NA	1	NA
Carex aestivalis M.A.Curtis ex A.Gray	NA	NA	NA	NA	NA	NA	NA	NA	NA	NA	1	NA	NA	NA	NA	NA	NA	NA	NA	NA	NA	NA	NA	NA	NA	NA	NA	NA	NA	NA	NA
Carex alata Torr.	Native	4	OBL	NA	NA	NA	NA	NA	NA	NA	NA	NA	NA	NA	NA	NA	NA	NA	NA	NA	1	NA	NA	NA	NA	NA	NA	NA	NA	NA	NA
Carex albicans Willd. ex Spreng.	Native	4	FAC	1	1	NA	NA	NA	NA	NA	NA	1	1	NA	1	NA	NA	NA	NA	NA	NA	1	NA	NA	NA	NA	NA	1	NA	NA	NA
Carex albolutescens Schwein.	Native	3	FACW	1	NA	1	1	NA	NA	NA	NA	1	NA	NA	NA	NA	NA	NA	NA	NA	NA	NA	NA	NA	NA	NA	NA	NA	1	NA	NA
Carex albursina E.Sheld.	NA	NA	NA	NA	NA	NA	NA	NA	NA	NA	NA	NA	1	NA	NA	NA	NA	NA	NA	NA	NA	NA	NA	NA	NA	NA	NA	NA	NA	NA	NA
Carex amphibola Steud.	Native	5	FACW	NA	NA	NA	NA	NA	NA	1	NA	1	NA	NA	NA	NA	NA	NA	1	NA	NA	NA	NA	NA	NA	NA	NA	1	1	1	NA
Carex annectens (E.P.Bicknell) E.P.Bicknell	Native	3	FACW	NA	NA	NA	NA	NA	NA	1	NA	NA	NA	NA	NA	NA	NA	NA	NA	NA	NA	1	NA	NA	NA	NA	NA	NA	NA	NA	NA
Carex appalachica J.M.Webber & P.W.Ball	NA	NA	NA	NA	NA	NA	NA	NA	NA	NA	NA	NA	NA	NA	NA	NA	1	NA	NA	NA	NA	NA	NA	NA	NA	NA	NA	NA	NA	NA	NA
Carex atlantica L.H.Bailey	Native	6	FACW	1	NA	NA	1	NA	NA	1	1	NA	NA	NA	NA	NA	1	NA	1	NA	1	NA	NA	NA	NA	NA	NA	NA	NA	1	NA
Carex aureolensis Steud.	NA	NA	NA	NA	NA	NA	NA	NA	NA	NA	NA	NA	NA	NA	NA	NA	NA	NA	NA	NA	NA	NA	NA	NA	NA	NA	NA	NA	NA	1	NA
Carex austrocaroliniana L.H.Bailey	NA	NA	NA	NA	1	NA	NA	NA	NA	NA	NA	NA	1	NA	1	NA	1	NA	1	NA	NA	NA	NA	NA	NA	NA	NA	NA	NA	NA	NA
Carex austrolucorum (Rettig) D.B.Poind. & Naczi	NA	NA	NA	NA	NA	NA	NA	NA	NA	NA	NA	NA	NA	NA	NA	NA	1	NA	1	NA	NA	NA	NA	NA	NA	NA	NA	NA	NA	NA	NA
Carex barrattii Torr. ex Schwein.	NA	NA	NA	NA	NA	NA	NA	NA	NA	NA	NA	NA	NA	1	NA	NA	NA	NA	NA	NA	NA	NA	NA	NA	NA	NA	NA	NA	NA	NA	NA
Carex basiantha Steud.	NA	NA	NA	NA	NA	NA	NA	NA	NA	NA	NA	NA	NA	NA	NA	NA	NA	NA	NA	NA	NA	NA	NA	NA	NA	NA	NA	NA	NA	1	NA
Carex blanda Dewey	Native	4	FAC	NA	1	NA	NA	NA	NA	NA	NA	NA	NA	NA	NA	NA	1	NA	1	1	NA	NA	NA	NA	NA	NA	NA	1	1	1	NA
Carex bromoides Willd.	Native	5	FACW	NA	NA	NA	NA	NA	NA	NA	NA	NA	NA	NA	1	NA	NA	NA	NA	NA	NA	NA	1	NA	NA	NA	NA	NA	NA	NA	NA
Carex bulbostylis Mackenzie	NA	NA	NA	NA	NA	NA	1	NA	NA	NA	NA	NA	NA	NA	NA	NA	NA	NA	NA	NA	NA	NA	NA	NA	NA	NA	NA	NA	NA	NA	NA
Carex buxbaumii Wahlenb.	Native	5	OBL	NA	NA	NA	NA	NA	NA	NA	NA	NA	NA	1	NA	NA	NA	NA	NA	NA	NA	NA	NA	NA	NA	NA	NA	NA	NA	NA	NA
Carex caroliniana Schwein.	Native	3	FACW	NA	NA	NA	1	NA	NA	1	NA	1	NA	NA	NA	NA	NA	1	NA	NA	NA	NA	NA	NA	1	NA	1	NA	NA	NA	NA
Carex cephalophora Muhl. ex Willd.	Native	3	FAC	1	NA	NA	1	NA	NA	NA	NA	1	NA	NA	NA	NA	NA	NA	NA	NA	NA	NA	NA	NA	NA	NA	NA	1	1	NA	NA
Carex cherokeensis Schwein. & Torr.	Native	6	FACW	NA	NA	NA	NA	NA	NA	NA	NA	NA	NA	NA	NA	NA	NA	NA	NA	1	NA	NA	NA	NA	1	NA	NA	NA	NA	1	NA
Carex communis L.H.Bailey	NA	NA	NA	NA	NA	NA	NA	NA	NA	NA	1	NA	1	NA	NA	NA	1	NA	1	NA	NA	NA	NA	NA	NA	NA	NA	NA	NA	NA	NA
Carex complanata Torr. & Hook.	Native	4	FAC	NA	1	NA	NA	NA	NA	1	NA	1	NA	NA	NA	NA	NA	1	NA	NA	NA	1	NA	NA	1	NA	1	NA	1	NA	NA
Carex crebriflora Wieg.	Native	5	FACW	NA	NA	NA	1	NA	NA	NA	NA	1	NA	NA	1	NA	NA	NA	1	NA	NA	NA	NA	NA	NA	NA	1	1	NA	NA	NA
Carex crinita Lam.	Native	4	FACW	1	1	NA	1	NA	NA	1	1	NA	1	NA	NA	NA	1	NA	1	NA	NA	NA	NA	NA	NA	NA	1	1	NA	NA	NA
Carex cumberlandensis Naczi, Kral & Bryson	NA	NA	NA	NA	NA	NA	NA	NA	NA	NA	NA	NA	NA	NA	NA	NA	1	NA	1	NA	NA	NA	NA	NA	NA	NA	NA	NA	NA	1	NA
Carex dasycarpa Muhl.	NA	NA	NA	NA	NA	NA	NA	NA	NA	NA	NA	1	NA	NA	NA	NA	NA	NA	NA	NA	NA	NA	1	NA	NA	NA	NA	NA	NA	NA	NA
Carex debilis Michx.	Native	4	FACW	NA	1	1	NA	NA	NA	1	1	1	1	1	1	NA	1	NA	1	NA	NA	1	NA	NA	NA	NA	NA	1	NA	NA	NA
Carex digitalis Willd.	Native	5	FACU	NA	1	NA	1	NA	NA	NA	NA	1	1	NA	1	NA	1	NA	NA	NA	NA	1	NA	NA	1	NA	1	1	NA	1	NA
Carex echinata Murray	NA	NA	NA	NA	NA	NA	NA	NA	NA	NA	NA	NA	1	NA	NA	NA	NA	NA	NA	NA	NA	NA	NA	NA	NA	NA	NA	NA	NA	NA	NA
Carex festucacea Willd.	Native	4	FACW	NA	NA	NA	NA	NA	NA	NA	NA	1	NA	NA	NA	NA	NA	1	NA	NA	NA	NA	NA	NA	1	NA	1	NA	1	NA	NA
Carex fissa Mackenzie	Native	3	FACW	NA	NA	NA	NA	NA	NA	NA	NA	1	NA	NA	NA	NA	NA	NA	NA	NA	NA	NA	1	NA	NA	NA	NA	NA	NA	NA	NA
Carex flaccosperma Dewey	Native	4	FACW	NA	NA	NA	1	NA	NA	NA	NA	1	NA	NA	NA	NA	NA	NA	NA	NA	NA	1	NA	NA	NA	NA	1	1	1	1	NA
Carex floridana Schwein. & Torr.	NA	NA	NA	NA	NA	NA	1	NA	NA	NA	NA	1	NA	NA	NA	NA	NA	NA	NA	NA	NA	NA	1	1	NA	NA	NA	NA	NA	1	NA
Carex folliculata L.	Native	6	OBL	NA	NA	1	NA	NA	NA	NA	NA	NA	NA	NA	NA	NA	NA	NA	NA	NA	NA	NA	NA	NA	NA	NA	NA	NA	NA	NA	NA
Carex frankii Kunth	Native	4	OBL	1	NA	NA	1	NA	NA	1	NA	NA	NA	NA	NA	NA	1	1	1	NA	NA	1	NA	NA	1	NA	1	1	1	NA	NA
Carex gigantea Rudge	Native	5	OBL	NA	NA	NA	1	NA	NA	NA	NA	1	NA	NA	NA	NA	NA	NA	NA	NA	NA	NA	NA	NA	NA	NA	NA	NA	NA	NA	NA
Carex glaucescens Elliott	Native	4	OBL	NA	NA	1	NA	NA	NA	NA	NA	1	NA	NA	NA	1	NA	NA	NA	NA	NA	NA	NA	1	NA	NA	NA	NA	NA	NA	NA
Carex gracillima Schwein.	Native	6	FACU	NA	1	NA	NA	NA	NA	NA	NA	NA	1	NA	NA	NA	NA	NA	NA	NA	NA	NA	NA	NA	NA	NA	NA	NA	NA	NA	NA
Carex granularis Muhl. ex Willd.	Native	4	FACW	NA	NA	NA	NA	NA	NA	NA	NA	NA	NA	NA	NA	NA	NA	1	NA	1	NA	NA	NA	NA	NA	NA	NA	NA	NA	NA	NA
Carex gynandra Schwein.	Native	5	FACW	NA	NA	NA	NA	NA	NA	NA	NA	NA	NA	NA	NA	NA	NA	NA	1	NA	NA	NA	NA	NA	NA	NA	NA	NA	NA	NA	NA
Carex hirsutella Mack.	NA	NA	NA	NA	NA	NA	NA	NA	NA	NA	NA	NA	NA	NA	NA	NA	NA	1	NA	1	NA	NA	NA	NA	NA	NA	NA	NA	1	NA	NA
Carex intumescens Rudge	Native	4	FACW	NA	1	NA	1	NA	NA	1	NA	1	1	NA	NA	1	1	NA	1	NA	NA	NA	NA	NA	NA	NA	NA	NA	NA	1	NA
Carex joorii L.H.Bailey	Native	6	OBL	NA	NA	NA	NA	NA	NA	NA	NA	1	NA	NA	NA	1	NA	NA	NA	NA	NA	NA	NA	NA	NA	NA	NA	1	NA	NA	NA
Carex kraliana Naczi & Bryson	NA	NA	NA	NA	NA	NA	NA	NA	NA	NA	NA	NA	NA	NA	NA	NA	NA	NA	NA	NA	NA	NA	NA	NA	NA	NA	NA	NA	NA	1	NA
Carex laevivaginata (K‚àö¬∫k.) Mackenzie	Native	5	OBL	1	NA	NA	1	NA	NA	1	NA	NA	NA	NA	NA	NA	NA	NA	NA	NA	NA	NA	NA	NA	NA	NA	NA	NA	1	NA	NA
Carex laxiculmis Schwein.	NA	NA	NA	NA	1	NA	NA	NA	NA	NA	NA	NA	NA	NA	NA	NA	NA	NA	1	NA	NA	NA	NA	NA	NA	NA	1	NA	NA	NA	NA
Carex laxiflora Lam.	Native	7	FACU	1	1	NA	1	NA	NA	NA	NA	NA	NA	NA	1	NA	NA	NA	1	1	NA	NA	NA	NA	NA	NA	1	1	NA	NA	NA
Carex leavenworthii Dewey	NA	NA	NA	NA	NA	NA	1	NA	NA	NA	NA	NA	NA	NA	NA	NA	NA	NA	NA	NA	NA	NA	NA	NA	NA	NA	NA	1	1	NA	NA
Carex leptalea Wahlenb.	Native	7	OBL	NA	1	NA	1	NA	NA	NA	NA	NA	1	NA	1	NA	NA	NA	1	NA	NA	NA	NA	NA	NA	NA	NA	NA	NA	NA	NA
Carex longii Mackenzie	Native	3	OBL	NA	1	NA	NA	NA	NA	NA	NA	NA	NA	NA	NA	NA	NA	NA	NA	NA	NA	NA	1	NA	NA	1	NA	NA	1	NA	1
Carex louisianica L.H.Bailey	Native	5	OBL	NA	NA	NA	NA	NA	NA	NA	NA	1	NA	NA	NA	NA	NA	NA	NA	NA	NA	NA	NA	NA	NA	NA	NA	1	NA	NA	NA
Carex lucorum Willd.	NA	NA	NA	NA	NA	NA	NA	NA	NA	NA	NA	NA	1	NA	NA	NA	NA	NA	NA	NA	NA	NA	NA	NA	NA	NA	NA	NA	NA	NA	NA
Carex lupuliformis Sartw. ex Dewey	Native	3	OBL	NA	NA	NA	NA	NA	NA	NA	NA	NA	NA	NA	NA	NA	NA	1	NA	NA	NA	NA	NA	NA	NA	NA	NA	NA	NA	NA	NA
Carex lupulina Muhl. ex Willd.	Native	5	OBL	1	1	NA	1	NA	NA	NA	NA	NA	NA	NA	NA	NA	NA	NA	NA	NA	NA	NA	1	NA	1	NA	1	1	NA	NA	1
Carex lurida Wahlenb.	Native	3	OBL	1	1	NA	1	NA	NA	1	1	NA	1	NA	1	NA	1	NA	1	1	1	1	NA	NA	1	NA	1	1	1	1	NA
Carex manhartii Bryson	NA	NA	NA	NA	NA	NA	NA	NA	NA	NA	1	NA	NA	NA	NA	NA	NA	NA	1	NA	NA	NA	NA	NA	NA	NA	NA	NA	NA	NA	NA
Carex meadii Dewey	Native	6	FAC	NA	NA	NA	NA	NA	NA	NA	NA	NA	NA	NA	NA	NA	NA	1	NA	NA	NA	NA	NA	NA	NA	NA	NA	NA	NA	NA	NA
Carex mitchelliana M.A.Curtis	Native	5	FACW	1	NA	NA	NA	NA	NA	NA	NA	NA	NA	NA	1	NA	NA	NA	1	NA	NA	NA	NA	NA	NA	NA	NA	NA	NA	NA	NA
Carex muehlenbergii Willd.	NA	NA	NA	NA	NA	NA	NA	NA	NA	NA	NA	NA	NA	NA	NA	NA	NA	NA	NA	NA	NA	NA	NA	NA	NA	NA	1	1	NA	NA	NA
Carex nigromarginata Schwein.	Native	4	FACU	NA	NA	NA	1	NA	NA	NA	1	NA	1	NA	1	NA	NA	NA	1	1	NA	1	NA	NA	1	NA	NA	NA	1	1	NA
Carex normalis Mack.	Native	4	FACW	NA	NA	NA	NA	NA	NA	NA	NA	NA	NA	NA	NA	NA	NA	NA	NA	NA	NA	NA	NA	NA	1	NA	NA	NA	NA	NA	NA
Carex oxylepis Torr. & Hook.	Native	5	FACW	NA	NA	NA	NA	NA	NA	NA	NA	NA	NA	NA	NA	NA	NA	1	NA	1	NA	NA	NA	NA	NA	NA	1	1	1	1	NA
Carex pedunculata Muhl. ex Willd.	Native	6	OBL	NA	1	NA	NA	NA	NA	NA	NA	NA	1	NA	NA	NA	NA	NA	NA	NA	NA	NA	NA	NA	NA	NA	NA	NA	NA	NA	NA
Carex pensylvanica Lam.	NA	NA	NA	NA	NA	NA	NA	NA	NA	NA	NA	NA	1	NA	1	NA	1	NA	1	NA	NA	NA	NA	NA	NA	NA	1	NA	NA	NA	NA
Carex picta Steud.	NA	NA	NA	NA	NA	NA	NA	NA	NA	NA	NA	NA	NA	NA	NA	NA	NA	NA	NA	NA	NA	NA	NA	NA	NA	NA	1	NA	NA	NA	NA
Carex pigra Naczi	Native	4	FACW	NA	NA	NA	NA	NA	NA	NA	NA	NA	NA	NA	NA	NA	NA	1	NA	1	NA	NA	NA	NA	NA	NA	NA	NA	NA	NA	NA
Carex planispicata Naczi	NA	NA	NA	NA	NA	NA	NA	NA	NA	NA	NA	NA	NA	NA	NA	NA	NA	NA	NA	1	NA	NA	NA	NA	NA	NA	NA	NA	NA	1	NA
Carex plantaginea Lam.	NA	NA	NA	NA	1	NA	NA	NA	NA	NA	NA	NA	NA	NA	NA	NA	NA	NA	NA	NA	NA	NA	NA	NA	NA	NA	NA	NA	NA	NA	NA
Carex platyphylla Carey	NA	NA	NA	NA	NA	NA	NA	NA	NA	NA	NA	NA	NA	NA	NA	NA	NA	NA	1	NA	NA	NA	NA	NA	NA	NA	NA	NA	NA	NA	NA
Carex prasina Wahlenb.	Native	7	OBL	NA	NA	NA	NA	NA	NA	NA	NA	NA	NA	NA	NA	NA	NA	NA	1	NA	NA	NA	NA	NA	NA	NA	1	NA	NA	NA	NA
Carex radfordii Gaddy	NA	NA	NA	NA	NA	NA	NA	NA	NA	NA	NA	NA	NA	NA	1	NA	NA	NA	NA	NA	NA	NA	NA	NA	NA	NA	NA	NA	NA	NA	NA
Carex radiata Small	NA	NA	NA	NA	NA	NA	1	NA	NA	NA	1	NA	NA	NA	NA	NA	NA	NA	1	NA	NA	NA	NA	NA	NA	NA	NA	NA	NA	NA	NA
Carex reniformis Small	Native	3	FACW	NA	NA	NA	NA	NA	NA	NA	NA	1	NA	NA	NA	NA	NA	NA	NA	NA	NA	NA	NA	NA	NA	NA	NA	NA	NA	NA	NA
Carex retroflexa Muhl. ex Willd.	NA	NA	NA	NA	1	NA	1	NA	NA	1	NA	NA	NA	NA	NA	NA	1	NA	1	NA	NA	NA	NA	NA	NA	NA	1	1	NA	NA	NA
Carex rosea Willd.	NA	NA	NA	1	NA	NA	NA	NA	NA	1	NA	NA	NA	NA	1	NA	NA	NA	NA	NA	NA	NA	NA	NA	NA	NA	NA	NA	NA	1	NA
Carex ruthii Mackenzie	NA	NA	NA	NA	NA	NA	NA	NA	NA	NA	NA	NA	NA	NA	NA	NA	NA	NA	1	NA	NA	NA	NA	NA	NA	NA	NA	NA	NA	NA	NA
Carex scabrata Schwein.	Native	5	OBL	NA	NA	NA	NA	NA	NA	NA	NA	NA	NA	NA	NA	NA	NA	NA	1	NA	NA	NA	NA	NA	NA	NA	NA	NA	NA	NA	NA
Carex scoparia Schkuhr ex Willd.	Native	5	FACW	NA	NA	NA	NA	NA	NA	1	NA	NA	1	NA	NA	NA	NA	NA	NA	NA	NA	NA	NA	NA	NA	NA	1	NA	NA	NA	NA
Carex seorsa Howe	Native	6	FACW	NA	NA	NA	NA	NA	NA	NA	NA	NA	NA	NA	NA	NA	NA	NA	NA	NA	NA	NA	NA	NA	NA	NA	NA	1	NA	NA	NA
Carex squarrosa L.	Native	4	FACW	NA	NA	NA	1	NA	NA	NA	NA	NA	NA	NA	NA	NA	NA	NA	NA	NA	NA	NA	NA	NA	NA	NA	1	NA	NA	NA	NA
Carex stipata Muhl. ex Willd.	Native	4	OBL	NA	NA	NA	1	NA	NA	NA	NA	NA	NA	NA	NA	NA	NA	NA	NA	NA	1	NA	1	NA	1	NA	1	NA	NA	NA	NA
Carex striata Michx.	Native	5	OBL	NA	NA	NA	NA	NA	NA	NA	NA	1	NA	NA	NA	NA	NA	NA	NA	NA	NA	NA	NA	NA	NA	NA	NA	NA	NA	NA	NA
Carex striatula Michx.	NA	NA	NA	1	1	NA	NA	NA	NA	NA	NA	1	NA	NA	1	NA	NA	NA	1	NA	NA	NA	NA	NA	NA	NA	NA	1	NA	NA	NA
Carex stricta Lam.	Native	5	OBL	NA	NA	NA	NA	NA	NA	NA	NA	NA	NA	NA	NA	NA	NA	NA	NA	NA	NA	NA	NA	NA	NA	NA	NA	NA	1	NA	NA
Carex styloflexa Buckley	Native	6	FACW	NA	1	NA	NA	NA	NA	1	NA	NA	1	NA	1	NA	NA	NA	1	NA	NA	1	NA	NA	NA	NA	NA	NA	1	NA	NA
Carex superata Naczi, Reznicek & B.A.Ford	Native	7	FAC	NA	NA	NA	NA	NA	NA	NA	NA	NA	NA	NA	NA	NA	NA	NA	NA	NA	NA	NA	NA	NA	NA	NA	NA	NA	NA	1	NA
Carex swanii Mackenzie	NA	NA	NA	NA	NA	NA	NA	NA	NA	NA	NA	NA	NA	NA	1	NA	NA	NA	1	NA	NA	NA	NA	NA	NA	NA	NA	NA	NA	NA	NA
Carex tenax Chapm. ex Dewey	NA	NA	NA	NA	NA	NA	NA	NA	NA	NA	NA	1	NA	NA	NA	1	NA	NA	NA	NA	NA	NA	NA	NA	NA	NA	NA	NA	NA	NA	NA
Carex tenera Dewey	Native	5	FACW	NA	NA	NA	NA	NA	NA	1	NA	NA	NA	NA	NA	NA	NA	NA	NA	NA	NA	NA	NA	NA	NA	NA	NA	NA	NA	NA	NA
Carex texensis L.H.Bailey	NA	NA	NA	NA	NA	NA	NA	NA	NA	NA	NA	NA	NA	NA	NA	NA	NA	NA	NA	NA	NA	NA	NA	NA	1	NA	NA	1	NA	NA	NA
Carex torta Boott ex Tuckerm.	Native	6	OBL	NA	1	NA	NA	NA	NA	1	NA	NA	1	NA	NA	NA	1	NA	1	NA	NA	NA	NA	NA	NA	NA	NA	NA	NA	NA	NA
Carex tribuloides Wahlenb.	Native	4	FACW	NA	NA	NA	1	NA	NA	1	1	NA	NA	NA	NA	NA	1	NA	1	NA	NA	NA	NA	NA	1	NA	1	NA	NA	1	NA
Carex typhina Michx.	Native	4	OBL	NA	NA	NA	NA	NA	NA	NA	NA	1	NA	NA	NA	NA	NA	NA	NA	NA	NA	NA	NA	NA	NA	NA	NA	1	NA	NA	NA
Carex umbellata Schkuhr ex Willd.	NA	NA	NA	NA	NA	NA	NA	NA	NA	NA	NA	NA	1	NA	1	NA	1	NA	NA	NA	NA	NA	NA	NA	NA	NA	NA	NA	NA	NA	NA
Carex venusta Dewey	Native	5	FACW	NA	NA	NA	NA	NA	NA	1	NA	NA	1	NA	NA	NA	NA	NA	NA	NA	NA	NA	NA	1	NA	NA	NA	NA	NA	NA	NA
Carex verrucosa Muhl.	Native	4	OBL	NA	NA	NA	NA	NA	NA	NA	NA	1	NA	NA	NA	NA	NA	NA	NA	NA	NA	NA	1	NA	NA	NA	NA	NA	NA	NA	NA
Carex virescens Muhl. ex Willd.	NA	NA	NA	NA	NA	NA	NA	NA	NA	NA	1	NA	NA	NA	1	NA	1	NA	1	NA	NA	NA	NA	NA	NA	NA	NA	NA	NA	NA	NA
Carex vulpinoidea Michx.	Native	3	FACW	NA	1	NA	1	NA	NA	1	1	NA	1	NA	1	1	1	1	1	NA	NA	1	1	NA	1	NA	1	1	1	NA	NA
Carex willdenowii Willd.	Native	5	FACW	NA	1	NA	NA	NA	NA	NA	NA	1	NA	NA	NA	NA	NA	NA	NA	NA	NA	1	NA	NA	NA	NA	NA	NA	NA	NA	NA
Carphephorus odoratissimus (J.F.Gmel.) Hebert	Native	6	FACW	NA	NA	1	NA	NA	1	NA	NA	1	NA	NA	NA	NA	NA	NA	NA	NA	NA	NA	1	NA	NA	NA	NA	NA	NA	NA	NA
Carphephorus tomentosus Torr. & A.Gray	Native	6	FACW	NA	NA	NA	NA	NA	1	NA	NA	NA	NA	NA	NA	NA	NA	NA	NA	NA	NA	NA	NA	NA	NA	NA	NA	NA	NA	NA	NA
Carpinus caroliniana Walter	Native	4	FAC	1	1	NA	1	NA	NA	1	NA	1	1	NA	1	1	1	1	1	NA	NA	1	NA	NA	1	NA	1	1	1	1	NA
Cartrema americana (L.) G.L.Nesom	Native	6	FAC	NA	NA	1	NA	NA	NA	NA	NA	1	NA	NA	NA	1	NA	NA	NA	NA	NA	NA	1	NA	NA	NA	NA	NA	NA	NA	NA
Carya alba (L.) Nutt.	NA	NA	NA	1	1	NA	1	NA	NA	1	1	1	1	NA	1	1	1	1	1	1	NA	1	NA	NA	1	NA	1	1	1	1	NA
Carya aquatica Nutt.	Native	9	OBL	NA	NA	NA	NA	NA	NA	NA	NA	1	NA	NA	NA	NA	NA	NA	NA	NA	NA	NA	NA	NA	NA	NA	NA	NA	NA	NA	NA
Carya carolinae-septentrionalis Engl. & Graebn.	NA	NA	NA	NA	NA	NA	NA	NA	NA	NA	NA	NA	NA	NA	NA	NA	NA	1	NA	1	NA	NA	NA	NA	NA	NA	NA	NA	1	1	NA
Carya cordiformis (Wangenh.) C.Koch	Native	7	FAC	1	NA	NA	NA	NA	NA	NA	1	1	NA	NA	NA	1	1	NA	NA	1	NA	NA	NA	NA	NA	NA	1	1	NA	1	NA
Carya glabra (Mill.) Sweet	Native	4	FACU	1	1	NA	NA	NA	NA	1	1	1	1	NA	1	1	1	1	1	NA	NA	1	1	NA	1	NA	1	1	1	1	NA
Carya illinoiensis (Wangenh.) K.Koch	Non-Native	1	FACU	1	NA	1	NA	1	NA	NA	NA	NA	NA	NA	NA	NA	NA	NA	NA	NA	NA	NA	1	NA	NA	NA	1	1	1	NA	NA
Carya ovalis (Wangenh.) Sarg.	NA	NA	NA	1	NA	NA	NA	NA	NA	NA	1	1	NA	NA	NA	NA	NA	NA	1	NA	NA	NA	NA	NA	NA	NA	NA	NA	NA	NA	NA
Carya ovata K.Koch	Native	7	FACU	1	NA	NA	1	NA	NA	1	NA	1	NA	NA	NA	NA	1	1	NA	NA	NA	1	NA	1	NA	NA	1	1	1	1	NA
Carya pallida Engl. & Graebn.	NA	NA	NA	NA	NA	NA	1	NA	NA	NA	1	NA	1	NA	1	NA	1	NA	1	NA	NA	1	NA	1	1	NA	1	1	NA	1	NA
Castanea dentata Borkh.	NA	NA	NA	1	1	NA	NA	NA	NA	1	1	NA	1	NA	1	NA	1	NA	1	NA	NA	NA	NA	NA	NA	NA	1	NA	NA	NA	NA
Castanea mollissima Blume	NA	NA	NA	NA	NA	NA	NA	NA	NA	1	NA	NA	NA	NA	NA	NA	NA	NA	NA	NA	NA	NA	NA	NA	NA	NA	NA	NA	NA	NA	NA
Castanea pumila (L.) Mill.	NA	NA	NA	1	1	NA	NA	NA	NA	NA	1	1	1	NA	1	NA	1	NA	1	NA	NA	1	NA	NA	NA	NA	1	1	NA	NA	NA
Catalpa bignonioides Walter	Native	2	UPL	NA	NA	1	1	NA	NA	NA	NA	1	NA	NA	NA	1	NA	NA	1	NA	NA	NA	NA	NA	NA	NA	1	NA	NA	NA	NA
Catalpa speciosa Warder ex Engelm.	Native	2	FACU	1	1	NA	NA	NA	NA	1	NA	NA	NA	NA	1	NA	NA	NA	NA	NA	NA	NA	NA	NA	NA	NA	NA	NA	NA	NA	NA
Catharanthus roseus (L.) G.Don	NA	NA	NA	NA	NA	NA	NA	NA	NA	NA	NA	NA	NA	NA	NA	NA	NA	NA	NA	NA	NA	NA	NA	NA	1	NA	NA	NA	NA	NA	NA
Caulophyllum thalictroides (L.) Michx.	NA	NA	NA	NA	1	NA	NA	NA	NA	NA	1	NA	NA	NA	NA	NA	1	NA	1	NA	NA	NA	NA	NA	NA	NA	NA	NA	NA	NA	NA
Cayaponia quinqueloba (Raf.) Shinners	Native	7	FAC	NA	NA	NA	NA	NA	NA	NA	NA	NA	NA	NA	NA	NA	NA	NA	NA	NA	NA	NA	NA	NA	NA	NA	NA	1	NA	1	NA
Ceanothus americanus L.	NA	NA	NA	1	1	NA	1	NA	NA	1	1	1	NA	NA	1	NA	1	1	1	1	NA	NA	NA	NA	1	NA	1	NA	NA	NA	NA
Ceanothus microphyllus Michx.	NA	NA	NA	NA	NA	NA	NA	NA	NA	NA	NA	1	NA	NA	NA	NA	NA	NA	NA	NA	NA	NA	NA	NA	NA	NA	NA	NA	NA	NA	NA
Cedrus deodara (Roxb. ex Lambert) G.Don	NA	NA	NA	NA	NA	NA	NA	NA	NA	NA	NA	NA	NA	NA	NA	NA	NA	NA	NA	NA	NA	NA	1	NA	NA	NA	NA	NA	NA	NA	NA
Celastrus orbiculatus C.P.Thunberg ex A.Murray	Non-Native	0	FACU	1	NA	NA	NA	NA	NA	NA	NA	NA	NA	NA	NA	NA	NA	NA	1	NA	NA	NA	NA	NA	NA	NA	1	NA	NA	NA	NA
Celtis laevigata Willd.	Native	5	FACW	1	1	NA	NA	1	NA	1	NA	1	NA	NA	1	1	NA	1	NA	NA	NA	NA	1	1	1	NA	1	1	1	1	NA
Celtis occidentalis L.	Native	5	FACU	NA	NA	NA	1	NA	NA	NA	NA	NA	NA	NA	NA	NA	NA	NA	1	1	NA	1	NA	NA	1	NA	1	NA	NA	NA	NA
Celtis tenuifolia Nutt.	NA	NA	NA	1	1	NA	1	NA	NA	NA	NA	1	NA	NA	NA	NA	NA	1	NA	1	NA	1	NA	1	NA	NA	1	NA	1	NA	NA
Cenchrus americanus (L.) Morrone	Non-Native	1	FACU	NA	NA	NA	NA	NA	NA	NA	1	1	1	NA	NA	NA	NA	1	NA	NA	NA	NA	NA	NA	NA	NA	NA	NA	NA	NA	NA
Cenchrus echinatus L.	NA	NA	NA	NA	NA	NA	NA	NA	NA	NA	NA	1	NA	NA	NA	NA	NA	NA	NA	NA	NA	NA	1	NA	NA	NA	NA	NA	NA	NA	1
Cenchrus longispinus (Hack. ex Kneucker) Fernald	Native	2	FACU	NA	NA	1	NA	1	NA	NA	NA	NA	NA	NA	NA	NA	NA	NA	NA	NA	NA	NA	NA	NA	NA	NA	NA	NA	NA	NA	NA
Cenchrus spinifex Cav.	NA	NA	NA	NA	NA	NA	NA	NA	NA	NA	NA	1	NA	NA	NA	1	NA	NA	NA	NA	NA	NA	1	NA	NA	NA	NA	NA	NA	NA	NA
Cenchrus tribuloides L.	Native	8	FACU	NA	NA	NA	NA	1	NA	NA	NA	NA	NA	NA	NA	NA	NA	NA	NA	NA	NA	NA	1	1	NA	NA	NA	NA	NA	NA	NA
Centaurea cyanus L.	Non-Native	1	FACU	NA	NA	NA	NA	NA	NA	NA	NA	NA	NA	NA	1	NA	NA	NA	NA	NA	NA	1	NA	NA	NA	NA	NA	NA	NA	NA	NA
Centella asiatica (L.) Urb.	NA	NA	NA	NA	NA	1	NA	NA	NA	NA	NA	1	NA	NA	NA	NA	NA	NA	NA	NA	NA	NA	1	NA	NA	NA	NA	NA	NA	NA	NA
Centella erecta (L.f.) Fernald	Native	2	FACW	NA	NA	NA	NA	1	NA	NA	NA	NA	NA	NA	NA	NA	NA	NA	NA	NA	NA	NA	NA	NA	NA	NA	NA	NA	NA	NA	NA
Centrosema virginianum (L.) Benth.	NA	NA	NA	1	1	1	1	1	NA	1	NA	1	NA	NA	1	NA	1	1	NA	1	NA	1	1	1	1	NA	1	1	1	NA	NA
Cephalanthus occidentalis L.	Native	4	OBL	1	1	1	1	NA	NA	1	NA	1	1	NA	NA	1	NA	1	1	NA	1	NA	1	1	1	NA	1	1	NA	1	NA
Cerastium brachypetalum Desf. ex Pers.	NA	NA	NA	NA	NA	NA	NA	NA	NA	NA	NA	NA	NA	NA	NA	NA	NA	NA	NA	NA	NA	NA	NA	NA	NA	NA	NA	NA	1	NA	NA
Cerastium fontanum Baumg.	Non-Native	1	FAC	NA	NA	NA	1	NA	NA	NA	1	NA	NA	NA	NA	NA	NA	NA	1	NA	NA	NA	NA	NA	NA	NA	NA	NA	NA	NA	NA
Cerastium glomeratum Thuill.	Non-Native	1	FACU	1	NA	1	1	1	NA	1	NA	1	NA	NA	NA	NA	NA	NA	1	NA	NA	1	1	NA	1	1	1	1	1	NA	1
Cerastium nutans Raf.	Native	5	FACU	NA	NA	NA	NA	NA	NA	NA	NA	NA	NA	NA	NA	NA	NA	NA	1	NA	NA	NA	NA	NA	NA	NA	NA	NA	NA	NA	NA
Cerastium pumilum Curt.	NA	NA	NA	NA	NA	NA	NA	NA	NA	NA	NA	NA	NA	NA	NA	NA	NA	NA	NA	NA	NA	NA	NA	NA	NA	NA	NA	NA	1	NA	NA
Cerastium semidecandrum L.	NA	NA	NA	NA	NA	NA	NA	NA	NA	NA	NA	NA	NA	NA	1	NA	NA	NA	NA	NA	NA	NA	NA	NA	NA	NA	NA	NA	NA	NA	NA
Ceratiola ericoides Michx.	NA	NA	NA	NA	NA	1	NA	NA	NA	NA	NA	NA	NA	NA	NA	NA	NA	NA	NA	NA	NA	NA	NA	NA	NA	NA	NA	NA	NA	NA	NA
Cercis canadensis L.	Native	3	UPL	1	1	1	1	NA	NA	1	NA	1	1	NA	1	1	1	1	NA	1	NA	1	NA	NA	1	NA	1	1	1	1	NA
Chaerophyllum tainturieri Hook.	Native	2	FAC	1	NA	NA	1	1	NA	1	NA	1	NA	NA	NA	NA	1	1	NA	1	NA	1	NA	NA	1	1	1	1	1	NA	1
Chamaecrista deeringiana Small & Pennell	NA	NA	NA	NA	NA	NA	NA	NA	NA	NA	NA	1	NA	NA	NA	NA	NA	NA	NA	NA	NA	NA	NA	NA	NA	NA	NA	NA	NA	NA	NA
Chamaecrista fasciculata (Michx.) Greene	Native	3	FACU	1	1	1	1	NA	NA	1	NA	1	NA	NA	1	NA	1	1	1	1	1	1	NA	1	1	NA	1	NA	1	NA	NA
Chamaecrista nictitans Moench	Native	3	FACU	1	1	NA	1	NA	NA	1	1	1	1	NA	NA	1	1	NA	1	NA	NA	1	1	NA	1	NA	1	1	1	NA	1
Chamaelirium luteum A.Gray	Native	6	FACU	NA	1	NA	1	NA	NA	1	1	NA	1	NA	1	NA	NA	NA	1	NA	NA	NA	NA	NA	NA	NA	1	NA	NA	NA	NA
Chamaerops humilis L.	NA	NA	NA	NA	NA	NA	NA	NA	NA	NA	NA	NA	NA	NA	NA	NA	NA	NA	NA	NA	NA	NA	1	NA	NA	NA	NA	NA	NA	NA	NA
Chaptalia tomentosa Vent.	Native	6	FACW	NA	NA	NA	NA	NA	1	NA	NA	1	NA	NA	NA	NA	NA	NA	NA	NA	NA	NA	NA	NA	NA	NA	NA	NA	NA	NA	NA
Chasmanthium latifolium (Michx.) H.O.Yates	Native	7	FAC	1	1	NA	1	NA	NA	1	NA	1	1	NA	1	1	NA	1	1	1	1	NA	NA	NA	NA	NA	1	1	1	1	NA
Chasmanthium laxum (L.) H.O.Yates	Native	5	FAC	1	1	NA	1	1	NA	1	NA	1	1	NA	1	1	1	NA	1	1	1	1	1	1	1	NA	1	1	1	1	NA
Chasmanthium nitidum (Baldwin ex Ell) H.O.Yates	Native	6	FACW	NA	NA	NA	NA	NA	NA	NA	NA	1	NA	NA	NA	NA	NA	NA	NA	NA	NA	NA	NA	NA	NA	NA	NA	NA	NA	NA	NA
Chelone glabra L.	Native	4	OBL	1	1	NA	1	NA	NA	NA	NA	NA	1	NA	1	NA	1	NA	1	NA	NA	NA	NA	NA	NA	NA	1	NA	NA	NA	NA
Chelone obliqua L.	Native	5	OBL	NA	NA	NA	NA	NA	NA	NA	1	NA	1	NA	1	NA	NA	NA	NA	NA	NA	NA	NA	NA	NA	NA	NA	NA	NA	NA	NA
Chenopodium album L.	Non-Native	1	FACU	1	NA	NA	1	1	NA	NA	NA	1	NA	NA	NA	NA	NA	NA	NA	NA	1	1	1	NA	1	NA	1	1	NA	NA	NA
Chimaphila maculata Pursh	NA	NA	NA	1	1	NA	1	NA	NA	1	1	NA	1	NA	1	NA	1	NA	1	1	NA	1	NA	1	1	NA	1	NA	1	1	NA
Chionanthus virginicus L.	Native	5	FACU	1	1	1	1	NA	NA	1	NA	1	1	1	NA	1	NA	1	1	NA	NA	1	NA	1	NA	NA	1	NA	1	1	NA
Christella normalis (C.Chr.) Holttum	Native	4	FACW	NA	NA	NA	NA	NA	NA	NA	NA	NA	NA	NA	NA	NA	NA	NA	NA	NA	NA	NA	1	NA	NA	1	NA	NA	NA	NA	NA
Christella quadrangularis (F‚àö¬©e) Holttum	NA	NA	NA	NA	NA	NA	NA	NA	NA	NA	NA	1	NA	NA	NA	NA	NA	NA	NA	NA	NA	NA	NA	NA	NA	NA	NA	NA	NA	NA	NA
Chrysogonum virginianum L.	NA	NA	NA	1	NA	NA	1	NA	NA	NA	1	NA	1	NA	1	NA	NA	1	1	NA	NA	NA	NA	NA	NA	NA	1	NA	1	NA	NA
Chrysopsis gossypina Elliott	Native	5	UPL	NA	NA	NA	NA	NA	1	NA	NA	1	NA	NA	NA	1	NA	NA	NA	1	NA	NA	NA	1	NA	NA	NA	NA	NA	NA	NA
Chrysopsis mariana (L.) Elliott	NA	NA	NA	NA	1	NA	1	NA	NA	1	1	1	1	NA	NA	NA	1	1	1	NA	NA	1	NA	NA	1	NA	1	NA	1	NA	NA
Cichorium intybus L.	Non-Native	1	FACU	NA	1	NA	NA	NA	NA	NA	NA	NA	NA	NA	NA	NA	NA	NA	1	NA	NA	NA	NA	NA	NA	NA	NA	NA	NA	NA	NA
Cicuta douglasii J.M.Coult. & Rose	NA	NA	NA	NA	NA	NA	NA	NA	NA	1	NA	NA	NA	NA	NA	NA	NA	NA	NA	NA	NA	NA	NA	NA	NA	NA	NA	NA	NA	NA	NA
Cicuta maculata L.	Native	3	OBL	1	1	NA	1	NA	NA	1	NA	NA	NA	NA	NA	NA	NA	NA	1	NA	NA	NA	NA	NA	1	NA	1	NA	NA	NA	NA
Cinna arundinacea L.	Native	5	FACW	NA	NA	NA	1	NA	1	1	NA	NA	NA	NA	1	NA	1	NA	1	NA	1	1	NA	NA	1	NA	1	NA	NA	NA	NA
Cinnamomum camphora (L.) J.Presl	Non-Native	0	UPL	NA	NA	NA	NA	NA	NA	NA	NA	NA	NA	NA	NA	NA	NA	NA	NA	NA	NA	NA	1	NA	NA	NA	NA	NA	NA	NA	1
Circaea canadensis (L.) Hill	Native	6	FACU	NA	1	NA	NA	NA	NA	NA	1	NA	NA	NA	1	NA	1	NA	NA	NA	NA	NA	NA	NA	NA	NA	1	NA	NA	NA	NA
Cirsium altissimum (L.) Spreng.	NA	NA	NA	1	1	NA	1	NA	NA	1	1	1	NA	NA	1	NA	NA	NA	1	1	NA	NA	NA	NA	NA	NA	1	NA	1	NA	NA
Cirsium carolinianum (Walter) Fernald & B.G.Schub.	NA	NA	NA	NA	NA	NA	NA	NA	NA	1	NA	NA	NA	NA	NA	NA	NA	1	NA	NA	NA	NA	NA	NA	NA	NA	NA	NA	NA	NA	NA
Cirsium discolor Spreng.	NA	NA	NA	NA	NA	NA	NA	NA	NA	NA	NA	NA	NA	NA	NA	NA	NA	NA	NA	NA	NA	NA	NA	NA	NA	NA	1	NA	NA	NA	1
Cirsium horridulum Michx.	Native	3	FAC	1	NA	NA	1	NA	NA	1	1	1	NA	NA	NA	NA	NA	1	NA	1	NA	1	1	NA	1	NA	NA	1	1	NA	NA
Cirsium nuttalii DC.	Native	5	FAC	NA	NA	NA	NA	NA	NA	NA	NA	NA	NA	NA	NA	NA	NA	NA	NA	NA	NA	NA	1	NA	NA	1	NA	NA	NA	NA	NA
Cirsium repandum Michx.	NA	NA	NA	NA	NA	1	NA	NA	NA	NA	NA	NA	NA	NA	NA	NA	NA	NA	NA	NA	NA	NA	NA	1	NA	NA	NA	NA	NA	NA	NA
Cirsium virginianum Michx.	Native	5	FACW	NA	NA	NA	NA	NA	1	1	NA	NA	NA	NA	NA	NA	NA	NA	NA	NA	NA	NA	NA	NA	NA	NA	NA	NA	NA	NA	NA
Cirsium vulgare (Savi) Ten.	Non-Native	1	FACU	NA	NA	NA	1	NA	NA	NA	1	NA	NA	NA	NA	NA	1	1	1	NA	NA	1	NA	NA	NA	NA	1	NA	NA	NA	NA
Citrullus lanatus (Thunb.) Matsumura & Nakai	NA	NA	NA	NA	NA	NA	NA	1	NA	NA	NA	NA	NA	NA	NA	NA	NA	NA	NA	NA	NA	NA	NA	NA	NA	NA	1	NA	NA	NA	NA
Citrus aurantium L.	Non-Native	1	FACU	NA	NA	NA	NA	NA	NA	NA	NA	NA	NA	NA	NA	NA	NA	NA	NA	NA	NA	NA	1	NA	NA	NA	NA	NA	NA	NA	NA
Citrus trifoliata L.	NA	NA	NA	NA	NA	NA	NA	NA	NA	NA	NA	NA	NA	NA	NA	NA	NA	NA	NA	NA	NA	1	NA	NA	NA	NA	1	NA	NA	NA	NA
Cladium mariscoides Torr.	Native	5	OBL	NA	NA	NA	NA	NA	1	NA	NA	NA	NA	NA	NA	NA	NA	NA	NA	NA	NA	NA	NA	NA	NA	NA	NA	NA	NA	NA	NA
Cladium mariscus (L.) Pohl	Native	4	OBL	NA	NA	NA	NA	NA	NA	NA	NA	NA	NA	NA	NA	NA	NA	NA	NA	NA	1	NA	1	NA	NA	NA	NA	NA	NA	NA	NA
Claytonia caroliniana Michx.	Native	8	FACU	NA	NA	NA	NA	NA	NA	NA	NA	NA	NA	NA	NA	NA	1	NA	NA	NA	NA	NA	NA	NA	NA	NA	NA	NA	NA	NA	NA
Claytonia virginica L.	Native	5	FACU	NA	NA	NA	NA	NA	NA	NA	NA	1	NA	NA	NA	NA	NA	1	NA	NA	NA	NA	NA	NA	NA	NA	1	NA	1	NA	NA
Claytosmunda claytoniana (L.) Metzgar & Rouhan	Native	7	FAC	NA	NA	NA	NA	NA	NA	NA	1	NA	NA	NA	NA	NA	NA	NA	NA	NA	NA	NA	NA	NA	NA	NA	NA	NA	NA	NA	NA
Cleistesiopsis divaricata (L.) Pansarin & F.Barros	Native	7	FAC	NA	1	NA	NA	NA	NA	NA	NA	NA	NA	NA	NA	NA	NA	NA	NA	NA	NA	NA	NA	NA	NA	NA	NA	NA	NA	NA	NA
Clematis catesbyana Pursh	Native	6	FAC	NA	NA	NA	NA	NA	NA	NA	NA	NA	NA	NA	NA	NA	NA	NA	NA	NA	NA	NA	NA	NA	NA	NA	NA	NA	NA	1	NA
Clematis crispa L.	Native	4	FACW	1	NA	NA	1	NA	NA	NA	NA	1	NA	NA	NA	1	NA	NA	NA	NA	NA	NA	NA	NA	NA	NA	1	NA	1	NA	NA
Clematis glaucophylla Small	Native	6	FAC	NA	NA	NA	NA	NA	NA	NA	NA	1	NA	NA	NA	NA	NA	NA	NA	NA	NA	NA	NA	NA	NA	NA	NA	NA	NA	NA	NA
Clematis ochroleuca Aiton	NA	NA	NA	NA	NA	NA	NA	NA	NA	NA	NA	NA	NA	NA	NA	NA	NA	1	NA	NA	NA	NA	NA	NA	NA	NA	NA	NA	NA	NA	NA
Clematis reticulata Walter	NA	NA	NA	NA	NA	NA	NA	NA	NA	NA	NA	NA	NA	NA	NA	NA	NA	NA	NA	NA	NA	NA	1	NA	NA	NA	NA	NA	NA	NA	NA
Clematis terniflora DC.	Non-Native	0	FACU	NA	NA	NA	NA	NA	NA	NA	NA	NA	1	NA	NA	NA	NA	NA	NA	NA	NA	NA	NA	NA	NA	NA	1	NA	NA	NA	NA
Clematis viorna L.	NA	NA	NA	NA	NA	NA	NA	NA	NA	NA	NA	NA	NA	NA	1	NA	1	1	NA	NA	NA	NA	NA	NA	1	NA	1	NA	NA	NA	NA
Clematis virginiana L.	Native	4	FAC	1	NA	NA	1	NA	NA	NA	1	NA	1	NA	1	NA	1	NA	1	NA	NA	1	NA	NA	1	NA	1	NA	1	NA	NA
Clerodendrum indicum Kuntze	NA	NA	NA	NA	NA	NA	NA	NA	NA	NA	NA	1	NA	NA	NA	NA	NA	NA	NA	NA	NA	NA	NA	NA	NA	NA	NA	NA	NA	NA	NA
Clethra acuminata Michx.	NA	NA	NA	NA	1	NA	NA	NA	NA	NA	1	NA	1	1	1	NA	NA	NA	1	NA	NA	NA	NA	NA	NA	NA	NA	NA	NA	NA	NA
Clethra alnifolia L.	Native	5	FACW	NA	NA	1	NA	NA	1	NA	NA	1	NA	NA	NA	1	NA	NA	NA	NA	NA	NA	NA	1	NA	NA	NA	NA	NA	NA	NA
Cliftonia monophylla (Lam.) Britt. ex Sarg.	Native	5	OBL	NA	NA	1	NA	NA	1	NA	NA	NA	NA	NA	NA	NA	NA	NA	NA	NA	NA	NA	NA	NA	NA	NA	NA	NA	NA	NA	NA
Clinopodium carolinianum Mill.	NA	NA	NA	1	NA	NA	1	NA	NA	NA	NA	1	NA	NA	NA	NA	NA	NA	NA	NA	NA	NA	NA	NA	NA	NA	NA	NA	NA	NA	NA
Clinopodium coccineum Kuntze	NA	NA	NA	NA	NA	1	NA	NA	NA	NA	NA	NA	NA	NA	NA	NA	NA	NA	NA	NA	NA	NA	NA	NA	NA	NA	NA	NA	NA	NA	NA
Clinopodium gracile Kuntze	NA	NA	NA	NA	NA	NA	NA	NA	NA	NA	NA	NA	NA	NA	NA	NA	NA	NA	NA	NA	NA	NA	NA	NA	NA	NA	1	NA	NA	NA	NA
Clintonia umbellulata (Michx.) Morong	NA	NA	NA	NA	NA	NA	NA	NA	NA	NA	NA	NA	NA	NA	NA	NA	1	NA	1	NA	NA	NA	NA	NA	NA	NA	NA	NA	NA	NA	NA
Clitoria mariana L.	Native	4	FACU	1	1	1	1	NA	NA	1	1	1	1	NA	NA	1	NA	1	1	NA	NA	1	NA	1	1	NA	1	NA	1	1	NA
Cnidoscolus urens Arthur	NA	NA	NA	NA	NA	1	NA	NA	1	NA	NA	1	NA	NA	NA	1	NA	NA	NA	NA	NA	1	1	1	NA	NA	NA	1	NA	NA	NA
Cocculus carolinus DC.	Native	2	FAC	1	NA	NA	1	NA	NA	NA	NA	1	NA	NA	NA	NA	1	1	NA	1	NA	1	NA	NA	1	NA	1	1	1	1	NA
Cocos nucifera L.	NA	NA	NA	NA	NA	NA	NA	NA	NA	NA	NA	NA	NA	NA	NA	NA	NA	NA	NA	NA	NA	NA	1	NA	NA	NA	NA	NA	NA	NA	NA
Coleataenia anceps (Michx.) Soreng	Native	3	FAC	1	1	1	1	NA	NA	1	1	1	NA	NA	NA	1	NA	1	1	1	NA	1	1	NA	1	NA	1	1	1	NA	NA
Coleataenia longifolia (Torr.) Soreng	NA	NA	NA	NA	NA	NA	NA	NA	NA	1	NA	1	NA	NA	NA	NA	NA	NA	NA	NA	NA	NA	NA	NA	NA	NA	NA	NA	NA	NA	NA
Coleataenia rigidula (Bosc ex Nees) LeBlond	Native	4	FACW	1	NA	1	1	NA	NA	NA	NA	1	NA	NA	NA	NA	NA	1	NA	NA	NA	NA	1	NA	NA	1	NA	1	1	NA	NA
Coleataenia tenera (Beyr. ex Trin.) Soreng	Native	6	FACW	NA	NA	1	NA	NA	NA	NA	NA	1	NA	NA	NA	NA	NA	NA	NA	NA	NA	NA	NA	NA	NA	NA	NA	NA	NA	NA	NA
Collinsonia anisata Sims	NA	NA	NA	NA	NA	NA	NA	NA	NA	NA	NA	NA	NA	NA	NA	NA	NA	NA	NA	NA	NA	NA	NA	NA	NA	NA	NA	NA	1	1	NA
Collinsonia canadensis L.	Native	7	FAC	1	1	NA	NA	NA	NA	1	1	NA	1	NA	1	NA	1	NA	1	1	NA	1	NA	NA	NA	NA	1	NA	NA	1	NA
Collinsonia verticillata Baldw. ex Elliott	NA	NA	NA	NA	1	NA	1	NA	NA	NA	NA	NA	NA	NA	NA	NA	NA	NA	1	NA	NA	NA	NA	NA	1	NA	NA	NA	NA	NA	NA
Comandra umbellata Nutt.	Native	4	UPL	NA	NA	NA	NA	NA	NA	NA	NA	NA	NA	NA	NA	NA	NA	NA	NA	NA	NA	NA	NA	NA	NA	NA	1	NA	NA	NA	NA
Commelina communis L.	Non-Native	1	FAC	NA	1	NA	1	NA	NA	1	1	1	1	NA	1	NA	1	1	1	NA	NA	1	NA	NA	1	NA	1	NA	1	NA	NA
Commelina diffusa Burm.f.	Non-Native	1	FACW	NA	NA	NA	NA	NA	NA	NA	NA	NA	NA	NA	NA	NA	NA	NA	NA	NA	NA	NA	NA	NA	NA	NA	1	NA	NA	NA	NA
Commelina erecta L.	Native	4	FACU	1	NA	1	NA	NA	1	NA	NA	1	1	NA	NA	1	NA	1	NA	1	NA	NA	1	1	NA	NA	NA	NA	NA	1	NA
Commelina virginica L.	Native	3	FACW	1	NA	NA	1	NA	NA	NA	NA	1	NA	NA	NA	NA	NA	NA	1	NA	NA	NA	NA	NA	1	NA	NA	1	NA	NA	NA
Conium maculatum L.	Non-Native	1	FACW	NA	NA	NA	NA	NA	NA	NA	NA	NA	NA	NA	NA	NA	NA	NA	NA	NA	NA	NA	NA	NA	1	NA	NA	NA	NA	NA	NA
Conoclinium coelestinum DC.	Native	2	FAC	1	NA	NA	NA	NA	NA	NA	NA	1	NA	NA	NA	NA	1	1	NA	1	1	1	NA	NA	NA	1	1	1	1	1	NA
Conopholis americana (L.) Wallr.	NA	NA	NA	NA	NA	NA	NA	NA	NA	NA	1	1	1	NA	1	NA	1	NA	NA	NA	NA	NA	NA	NA	NA	NA	1	NA	NA	1	NA
Convallaria pseudomajalis W.Bartram	NA	NA	NA	NA	NA	NA	NA	NA	NA	NA	NA	NA	NA	NA	NA	NA	1	NA	NA	NA	NA	NA	NA	NA	NA	NA	NA	NA	NA	NA	NA
Convolvulus arvensis L.	NA	NA	NA	NA	NA	NA	NA	NA	NA	NA	NA	NA	NA	NA	NA	NA	NA	NA	NA	NA	NA	NA	NA	NA	NA	NA	1	NA	NA	NA	NA
Corallorhiza odontorhiza Nutt.	NA	NA	NA	NA	1	NA	1	NA	NA	NA	NA	NA	NA	NA	NA	NA	1	1	1	NA	NA	NA	NA	NA	NA	NA	NA	NA	1	NA	NA
Corallorhiza wisteriana Conrad	Native	4	UPL	NA	NA	NA	NA	NA	NA	NA	NA	1	NA	NA	NA	NA	NA	NA	NA	NA	NA	NA	1	NA	NA	NA	NA	NA	NA	NA	NA
Coreopsis auriculata L.	NA	NA	NA	NA	1	1	NA	NA	NA	NA	NA	NA	NA	NA	NA	NA	NA	1	1	NA	NA	NA	NA	NA	NA	NA	1	NA	NA	NA	NA
Coreopsis basalis (A.Dietr.) S.F.Blake	NA	NA	NA	NA	NA	NA	NA	1	NA	NA	NA	NA	NA	NA	NA	NA	NA	NA	NA	NA	NA	NA	NA	NA	NA	NA	NA	NA	NA	NA	NA
Coreopsis gladiata Walter	Native	5	FACW	NA	NA	NA	NA	NA	1	NA	NA	NA	NA	NA	NA	1	NA	NA	NA	NA	NA	NA	NA	NA	NA	NA	NA	NA	NA	NA	NA
Coreopsis grandiflora Hogg ex Sw.	NA	NA	NA	1	NA	NA	1	NA	NA	NA	NA	NA	NA	NA	NA	NA	NA	NA	NA	NA	NA	NA	NA	NA	NA	NA	1	NA	NA	NA	NA
Coreopsis lanceolata L.	Native	4	UPL	NA	NA	NA	1	NA	NA	NA	NA	1	NA	NA	NA	1	NA	1	NA	NA	NA	NA	NA	1	NA	NA	NA	NA	NA	NA	NA
Coreopsis latifolia Michx.	NA	NA	NA	NA	NA	NA	NA	NA	NA	NA	NA	NA	NA	NA	NA	NA	1	NA	NA	NA	NA	NA	NA	NA	NA	NA	NA	NA	NA	NA	NA
Coreopsis major Walter	NA	NA	NA	1	1	NA	1	NA	NA	1	1	1	1	1	1	NA	1	1	1	NA	NA	NA	NA	1	1	NA	1	NA	1	NA	NA
Coreopsis nudata Nutt.	Native	5	OBL	NA	NA	NA	NA	NA	NA	NA	NA	1	NA	NA	NA	NA	NA	NA	NA	NA	NA	NA	NA	NA	NA	NA	NA	NA	NA	NA	NA
Coreopsis pubescens Elliott	Native	5	FAC	NA	NA	NA	1	NA	NA	NA	NA	NA	1	NA	NA	NA	NA	NA	NA	NA	NA	NA	NA	NA	NA	NA	1	NA	NA	NA	NA
Coreopsis tinctoria Nutt.	Non-Native*	1	FAC	NA	NA	NA	NA	NA	NA	NA	NA	NA	NA	NA	NA	NA	NA	1	NA	NA	NA	NA	NA	NA	NA	NA	1	NA	1	NA	NA
Coreopsis tripteris L.	Native	5	FAC	NA	NA	NA	NA	NA	NA	NA	NA	1	NA	NA	NA	NA	NA	NA	1	1	NA	NA	NA	NA	NA	NA	1	NA	NA	NA	NA
Cornus alternifolia L.f.	Native	7	FAC	NA	NA	NA	NA	NA	NA	NA	1	NA	NA	NA	1	NA	1	NA	1	NA	NA	1	NA	NA	NA	NA	NA	NA	NA	NA	NA
Cornus amomum Mill.	Native	4	FACW	1	1	NA	1	NA	NA	1	1	NA	NA	NA	1	NA	NA	1	1	NA	NA	NA	NA	NA	1	NA	1	NA	NA	NA	NA
Cornus asperifolia Michx.	Native	7	FACW	NA	NA	NA	NA	NA	NA	NA	NA	1	NA	NA	NA	1	NA	NA	NA	1	NA	NA	NA	NA	NA	NA	NA	NA	NA	1	NA
Cornus florida L.	Native	4	FACU	1	1	1	1	NA	NA	1	1	1	1	NA	1	1	1	1	1	1	NA	1	NA	1	1	NA	1	1	1	1	NA
Cornus foemina Mill.	Native	4	FACW	NA	NA	NA	NA	NA	NA	NA	NA	1	NA	NA	NA	NA	NA	NA	NA	NA	NA	NA	1	NA	NA	NA	1	1	1	1	NA
Corylus americana Walter	Native	7	FACU	NA	1	NA	NA	NA	NA	1	NA	NA	NA	NA	1	NA	NA	NA	1	NA	NA	NA	NA	NA	1	NA	1	NA	NA	NA	NA
Corylus cornuta Marshall	Native	7	FACU	NA	NA	NA	NA	NA	NA	NA	NA	NA	NA	NA	NA	NA	1	NA	1	NA	NA	NA	NA	NA	NA	NA	NA	NA	NA	NA	NA
Crataegus aestivalis (Walter) Torr. & A.Gray	Native	6	OBL	NA	NA	NA	NA	NA	NA	NA	NA	1	NA	NA	NA	1	NA	NA	NA	NA	NA	NA	NA	NA	NA	NA	NA	NA	NA	NA	NA
Crataegus berberifolia Torr. & A.Gray	NA	NA	NA	NA	NA	NA	NA	NA	NA	NA	NA	NA	NA	NA	NA	NA	NA	NA	NA	NA	NA	NA	NA	NA	NA	NA	NA	NA	1	1	NA
Crataegus calpodendron (Ehrh.) Medik.	NA	NA	NA	NA	NA	NA	NA	NA	NA	NA	NA	NA	NA	NA	NA	NA	NA	NA	NA	NA	NA	NA	NA	NA	NA	NA	1	NA	NA	1	NA
Crataegus coccinea L.	NA	NA	NA	NA	NA	NA	NA	NA	NA	NA	1	NA	1	NA	NA	NA	NA	NA	NA	NA	NA	NA	NA	NA	NA	NA	NA	NA	NA	NA	NA
Crataegus crus-galli L.	Native	4	FAC	NA	NA	NA	NA	NA	NA	NA	NA	NA	NA	NA	NA	NA	NA	NA	NA	1	NA	NA	NA	NA	NA	NA	NA	NA	NA	NA	NA
Crataegus dispar Beadle	NA	NA	NA	NA	NA	NA	NA	NA	NA	NA	NA	NA	NA	NA	NA	NA	NA	NA	NA	NA	NA	NA	NA	NA	NA	NA	NA	1	NA	NA	NA
Crataegus flabellata Bosc ex M.Roem.	NA	NA	NA	1	NA	NA	1	NA	NA	NA	NA	NA	NA	NA	NA	NA	1	NA	NA	NA	NA	NA	NA	NA	NA	NA	NA	NA	NA	NA	NA
Crataegus flava Aiton	NA	NA	NA	NA	NA	NA	1	NA	1	1	NA	1	NA	NA	NA	1	NA	NA	NA	1	NA	NA	NA	1	NA	NA	NA	1	NA	NA	NA
Crataegus intricata Lange	NA	NA	NA	NA	NA	NA	NA	NA	NA	NA	NA	NA	NA	NA	NA	NA	NA	NA	NA	NA	NA	NA	NA	NA	NA	NA	1	NA	NA	NA	NA
Crataegus iracunda Beadle	NA	NA	NA	NA	NA	NA	NA	NA	NA	NA	NA	NA	NA	NA	NA	NA	NA	NA	NA	1	NA	NA	NA	NA	NA	NA	NA	NA	1	1	NA
Crataegus L.	NA	NA	NA	NA	NA	NA	NA	NA	NA	NA	NA	NA	NA	NA	NA	NA	NA	1	NA	NA	NA	NA	NA	NA	NA	NA	NA	NA	NA	NA	NA
Crataegus lassa Beadle	NA	NA	NA	NA	NA	NA	NA	NA	NA	NA	NA	NA	NA	NA	NA	NA	NA	NA	NA	1	NA	NA	NA	NA	NA	NA	NA	NA	NA	NA	NA
Crataegus marshallii Eggl.	Native	6	FAC	NA	NA	NA	NA	NA	NA	NA	NA	1	NA	NA	NA	NA	NA	NA	NA	1	NA	NA	NA	NA	NA	NA	NA	1	1	1	NA
Crataegus pruinosa Wendl.	NA	NA	NA	NA	NA	NA	NA	NA	NA	1	NA	NA	NA	NA	NA	NA	NA	NA	NA	NA	NA	NA	NA	NA	NA	NA	NA	NA	1	1	NA
Crataegus pulcherrima Ashe	Native	5	FAC	NA	NA	NA	NA	NA	NA	NA	NA	1	NA	NA	NA	NA	NA	NA	NA	NA	NA	NA	NA	NA	NA	NA	NA	NA	NA	NA	NA
Crataegus punctata Jacq.	NA	NA	NA	NA	NA	NA	NA	NA	NA	NA	NA	NA	1	NA	1	NA	NA	NA	1	1	NA	1	NA	NA	NA	NA	NA	NA	1	NA	NA
Crataegus quaesita Beadle	NA	NA	NA	NA	NA	NA	NA	NA	NA	NA	NA	NA	NA	NA	NA	NA	NA	NA	NA	NA	NA	NA	NA	NA	NA	NA	1	NA	NA	NA	NA
Crataegus spathulata Michx.	Native	5	FAC	NA	NA	NA	NA	NA	NA	NA	NA	1	NA	NA	NA	NA	NA	1	NA	1	NA	NA	NA	NA	1	NA	NA	1	1	1	NA
Crataegus triflora Chapm.	NA	NA	NA	NA	NA	NA	NA	NA	NA	NA	NA	NA	NA	NA	NA	NA	NA	NA	NA	1	NA	NA	NA	NA	NA	NA	NA	NA	NA	1	NA
Crataegus uniflora M‚àö¬∫nchh.	NA	NA	NA	1	1	1	1	NA	1	NA	NA	1	NA	NA	NA	NA	NA	NA	NA	1	NA	NA	NA	NA	NA	NA	1	1	1	NA	NA
Crataegus viridis L.	Native	5	FACW	NA	1	NA	NA	NA	NA	NA	NA	1	NA	NA	NA	1	NA	NA	NA	NA	NA	NA	NA	NA	NA	NA	1	1	NA	NA	NA
Crepis pulchra L.	NA	NA	NA	NA	NA	NA	1	NA	NA	NA	NA	NA	NA	NA	NA	NA	NA	NA	NA	NA	NA	1	NA	NA	NA	NA	NA	NA	NA	NA	NA
Crinum americanum L.	NA	NA	NA	NA	NA	NA	NA	NA	NA	NA	NA	NA	NA	NA	NA	NA	NA	NA	NA	NA	1	NA	NA	NA	NA	NA	NA	NA	NA	NA	NA
Crinum asiaticum L.	NA	NA	NA	NA	NA	NA	NA	NA	NA	NA	NA	NA	NA	NA	NA	NA	NA	NA	NA	NA	NA	NA	1	NA	NA	NA	NA	NA	NA	NA	NA
Crocanthemum carolinianum Spach	NA	NA	NA	NA	NA	NA	NA	NA	1	NA	NA	1	NA	NA	NA	1	NA	NA	NA	NA	NA	NA	1	NA	NA	NA	NA	NA	NA	NA	NA
Crocanthemum corymbosum Britton	NA	NA	NA	NA	NA	NA	NA	NA	NA	NA	NA	NA	NA	NA	NA	NA	NA	NA	NA	NA	NA	NA	1	NA	NA	NA	NA	NA	NA	NA	NA
Crocanthemum rosmarinifolium Janch.	NA	NA	NA	NA	NA	NA	NA	NA	NA	NA	NA	1	NA	NA	NA	1	NA	NA	NA	NA	NA	NA	NA	1	NA	NA	NA	NA	NA	NA	NA
Croptilon divaricatum (Nutt.) Raf.	NA	NA	NA	NA	1	1	NA	NA	1	1	1	1	1	1	1	1	1	NA	1	NA	NA	NA	NA	1	1	NA	1	NA	NA	NA	NA
Crotalaria brevidens Benth.	NA	NA	NA	NA	NA	NA	NA	NA	NA	NA	NA	1	NA	NA	NA	NA	NA	NA	NA	NA	NA	NA	NA	NA	NA	NA	NA	NA	NA	NA	NA
Crotalaria incana L.	NA	NA	NA	NA	NA	NA	NA	NA	NA	NA	NA	NA	NA	NA	NA	NA	NA	NA	NA	NA	NA	NA	NA	NA	NA	NA	NA	NA	NA	NA	1
Crotalaria lanceolata E.Mey.	NA	NA	NA	NA	NA	NA	NA	NA	NA	NA	NA	1	NA	NA	NA	NA	NA	NA	NA	NA	NA	NA	NA	NA	NA	NA	NA	NA	NA	NA	1
Crotalaria pallida Aiton	Non-Native	1	FACU	NA	NA	NA	NA	NA	NA	NA	NA	NA	NA	NA	NA	NA	NA	NA	NA	NA	NA	NA	1	NA	NA	1	NA	NA	NA	NA	NA
Crotalaria purshii DC.	NA	NA	NA	NA	NA	NA	NA	NA	NA	NA	NA	1	NA	NA	NA	NA	NA	NA	NA	NA	NA	NA	NA	NA	NA	NA	NA	NA	NA	NA	NA
Crotalaria rotundifolia (Walter) J.F.Gmel.	Native	3	FACU	NA	NA	NA	NA	NA	NA	NA	NA	1	NA	NA	NA	1	NA	NA	NA	NA	NA	NA	1	1	NA	NA	NA	NA	NA	NA	NA
Crotalaria sagittalis L.	NA	NA	NA	NA	NA	NA	NA	NA	NA	NA	NA	NA	NA	NA	NA	NA	NA	NA	1	NA	NA	1	NA	NA	NA	NA	1	NA	NA	NA	NA
Crotalaria spectabilis Roth	Non-Native	0	FACU	NA	NA	NA	NA	1	NA	NA	NA	1	NA	NA	NA	NA	NA	NA	NA	NA	NA	NA	1	1	NA	1	NA	NA	NA	NA	NA
Croton argyranthemus Michx.	NA	NA	NA	NA	NA	1	NA	NA	NA	NA	NA	1	NA	NA	NA	1	NA	NA	NA	NA	NA	NA	NA	NA	NA	NA	NA	NA	NA	NA	NA
Croton capitatus Michx.	NA	NA	NA	NA	NA	NA	NA	NA	NA	NA	NA	1	NA	NA	NA	NA	NA	NA	NA	NA	NA	NA	NA	NA	NA	NA	NA	1	NA	NA	NA
Croton elliottii Chapm.	Native	6	FACW	NA	NA	NA	NA	NA	NA	NA	NA	1	NA	NA	NA	NA	NA	NA	NA	NA	NA	NA	NA	NA	NA	NA	NA	NA	NA	NA	NA
Croton glandulosus L.	NA	NA	NA	1	1	NA	1	1	NA	1	NA	1	NA	NA	NA	1	NA	NA	NA	NA	NA	1	1	1	1	NA	1	NA	1	NA	NA
Croton michauxii G.L.Webster	NA	NA	NA	NA	NA	NA	NA	NA	NA	NA	NA	1	NA	NA	NA	1	NA	NA	NA	NA	NA	NA	NA	NA	NA	NA	NA	NA	NA	NA	NA
Croton monanthogynus Michx.	NA	NA	NA	NA	NA	NA	NA	NA	NA	NA	NA	NA	NA	NA	NA	NA	NA	NA	NA	1	NA	NA	NA	NA	1	NA	NA	NA	NA	NA	NA
Croton punctatus Jacq.	NA	NA	NA	NA	NA	NA	NA	1	1	NA	NA	NA	NA	NA	NA	NA	NA	NA	NA	NA	NA	NA	1	NA	NA	NA	NA	NA	NA	NA	NA
Cruciata pedemontana (All.) Ehrend.	NA	NA	NA	NA	NA	NA	NA	NA	NA	1	NA	NA	NA	NA	NA	NA	NA	NA	NA	NA	NA	NA	NA	NA	NA	NA	NA	NA	NA	NA	NA
Cryptotaenia canadensis DC.	Native	6	FAC	NA	NA	NA	NA	NA	NA	1	NA	NA	NA	NA	1	NA	1	NA	1	1	NA	NA	NA	NA	NA	NA	1	NA	NA	1	NA
Ctenium aromaticum Wood	Native	5	FACW	NA	NA	NA	NA	NA	1	NA	NA	1	NA	NA	NA	NA	NA	NA	NA	NA	NA	NA	NA	NA	NA	NA	NA	NA	NA	NA	NA
Cubelium concolor Raf.	Native	NA	FACU	NA	NA	NA	NA	NA	NA	NA	NA	NA	NA	NA	NA	NA	NA	NA	NA	NA	NA	NA	NA	NA	NA	NA	NA	NA	NA	1	NA
Cucurbita maxima Duchesne	NA	NA	NA	NA	NA	NA	NA	NA	NA	NA	NA	NA	NA	NA	NA	NA	NA	NA	NA	NA	NA	NA	NA	NA	NA	NA	1	NA	NA	NA	NA
Cucurbita moschata Duchesne ex Poir.	NA	NA	NA	NA	NA	NA	NA	NA	NA	NA	NA	NA	NA	NA	NA	NA	NA	NA	NA	NA	NA	NA	NA	NA	NA	NA	1	NA	NA	NA	NA
Cunila origanoides (L.) Britton	NA	NA	NA	NA	NA	NA	NA	NA	NA	NA	NA	NA	NA	NA	NA	NA	1	NA	1	NA	NA	NA	NA	NA	NA	NA	NA	NA	NA	NA	NA
Cuphea carthagenensis (Jacq.) J.F.Macbr.	Non-Native	1	FACW	NA	NA	NA	NA	NA	NA	NA	NA	1	NA	NA	NA	1	NA	NA	NA	NA	NA	NA	1	NA	NA	NA	NA	NA	NA	NA	NA
Cupressus ‚àö√≥leylandii A.B.Jacks. & Dallim.	NA	NA	NA	NA	NA	NA	NA	NA	NA	NA	NA	NA	NA	NA	NA	NA	NA	NA	NA	NA	NA	NA	NA	NA	NA	NA	1	NA	NA	NA	NA
Cupressus sempervirens L.	NA	NA	NA	NA	NA	NA	NA	NA	NA	NA	NA	NA	NA	NA	NA	NA	NA	NA	NA	NA	NA	NA	1	NA	NA	NA	NA	NA	NA	NA	NA
Cuscuta compacta Juss. ex Choisy	NA	NA	NA	1	1	NA	1	NA	1	NA	NA	NA	1	NA	1	NA	NA	NA	1	NA	NA	1	NA	NA	NA	NA	NA	NA	NA	NA	NA
Cuscuta gronovii Willd.	NA	NA	NA	NA	NA	NA	NA	NA	NA	NA	NA	NA	NA	NA	NA	NA	1	NA	NA	NA	NA	NA	NA	NA	NA	NA	1	1	1	NA	NA
Cuscuta pentagona Engelm.	NA	NA	NA	NA	NA	NA	NA	NA	NA	NA	NA	1	NA	NA	NA	NA	NA	NA	NA	1	1	1	1	NA	1	NA	NA	NA	NA	NA	NA
Cuscuta rostrata Shuttlw. ex Engelm. & A.Gray	NA	NA	NA	NA	NA	NA	NA	NA	NA	NA	NA	NA	NA	NA	NA	NA	1	NA	NA	NA	NA	NA	NA	NA	NA	NA	NA	NA	NA	NA	NA
Cycas revoluta Thunb.	NA	NA	NA	NA	NA	NA	NA	NA	NA	NA	NA	NA	NA	NA	NA	NA	NA	NA	NA	NA	NA	NA	1	NA	NA	NA	NA	NA	NA	NA	NA
Cyclospermum ammi (Lag.) Britton	NA	NA	NA	1	NA	NA	NA	NA	NA	NA	NA	NA	NA	NA	NA	NA	NA	NA	NA	NA	NA	NA	NA	NA	NA	NA	NA	NA	NA	NA	NA
Cyclospermum leptophyllum (Pers.) Sprague	Non-Native	1	FAC	NA	NA	NA	NA	NA	NA	NA	NA	1	NA	NA	NA	1	NA	NA	NA	1	NA	NA	1	NA	NA	1	NA	NA	1	NA	1
Cymbopogon citratus Stapf	NA	NA	NA	NA	NA	NA	NA	NA	NA	NA	NA	NA	NA	NA	NA	NA	NA	NA	NA	NA	NA	NA	1	NA	NA	NA	NA	NA	NA	NA	NA
Cynodon dactylon (L.) Pers.	Non-Native	0	FACU	1	NA	1	NA	1	NA	NA	NA	1	NA	NA	NA	NA	NA	NA	NA	NA	NA	1	1	1	1	1	1	1	1	NA	1
Cyperus acuminatus Torr. & Hook.	NA	NA	NA	NA	NA	NA	NA	NA	NA	NA	NA	NA	NA	NA	NA	NA	NA	NA	NA	1	NA	NA	NA	NA	NA	NA	NA	NA	NA	NA	NA
Cyperus brevifolius (Rottb.) Hassk.	NA	NA	NA	NA	NA	NA	NA	NA	NA	NA	NA	NA	NA	NA	NA	NA	NA	NA	NA	NA	NA	NA	NA	NA	NA	NA	1	NA	NA	NA	NA
Cyperus compressus L.	Native	2	FACW	NA	NA	NA	NA	NA	NA	NA	NA	1	NA	NA	NA	1	NA	NA	NA	NA	NA	NA	NA	NA	NA	NA	NA	NA	NA	NA	1
Cyperus croceus Vahl	Native	2	FAC	1	NA	NA	1	1	NA	NA	NA	NA	NA	NA	1	NA	NA	NA	NA	NA	NA	NA	1	NA	NA	NA	1	NA	NA	NA	NA
Cyperus distinctus Steud.	Native	3	FACW	NA	NA	NA	NA	NA	NA	NA	NA	NA	NA	NA	NA	NA	NA	NA	NA	NA	NA	NA	1	NA	NA	NA	NA	NA	NA	NA	NA
Cyperus drummondii Torr. & Hook.	Native	3	OBL	NA	NA	NA	NA	NA	NA	NA	NA	1	NA	NA	NA	NA	NA	NA	NA	NA	1	NA	NA	NA	NA	NA	NA	NA	NA	NA	NA
Cyperus echinatus Wood	Native	4	FAC	NA	NA	NA	1	1	NA	1	NA	NA	NA	NA	NA	NA	NA	1	NA	1	NA	1	NA	NA	NA	NA	1	1	1	NA	1
Cyperus erythrorhizos Muhl.	Native	3	OBL	NA	NA	NA	1	NA	NA	NA	NA	1	1	NA	NA	NA	NA	NA	NA	NA	NA	NA	1	NA	NA	1	NA	1	NA	NA	NA
Cyperus esculentus L.	Non-Native	1	FAC	NA	NA	NA	NA	1	NA	1	NA	1	NA	NA	NA	NA	NA	1	NA	NA	NA	NA	1	NA	NA	NA	NA	NA	NA	NA	NA
Cyperus filiculmis Vahl	NA	NA	NA	NA	NA	NA	NA	NA	NA	NA	NA	1	NA	NA	NA	NA	NA	NA	NA	NA	NA	NA	1	1	NA	NA	NA	NA	NA	NA	NA
Cyperus flavescens L.	Native	3	OBL	1	NA	NA	NA	NA	NA	1	NA	NA	NA	NA	NA	NA	NA	NA	1	NA	NA	NA	NA	NA	NA	NA	NA	NA	NA	NA	NA
Cyperus haspan L.	Native	3	OBL	NA	NA	NA	NA	NA	NA	NA	NA	1	NA	NA	NA	NA	NA	NA	NA	NA	NA	NA	1	NA	NA	NA	NA	NA	NA	NA	NA
Cyperus hortensis (Salzm. ex Steud.) Dorr	NA	NA	NA	1	NA	NA	1	NA	NA	NA	NA	NA	NA	NA	NA	NA	NA	NA	1	NA	NA	NA	NA	NA	NA	1	NA	NA	NA	NA	NA
Cyperus iria L.	Non-Native	1	FACW	NA	NA	NA	NA	NA	NA	NA	NA	1	NA	NA	NA	NA	NA	1	NA	NA	NA	1	NA	NA	NA	NA	1	1	NA	NA	1
Cyperus lancastriensis Porter	Native	4	FAC	NA	NA	NA	1	NA	NA	NA	NA	NA	NA	NA	NA	NA	NA	NA	NA	NA	NA	NA	NA	NA	NA	NA	NA	NA	NA	NA	NA
Cyperus lanceolatus Poir.	Native	3	FACW	NA	NA	NA	NA	NA	NA	NA	NA	1	NA	NA	NA	NA	NA	NA	NA	NA	NA	NA	NA	NA	NA	NA	NA	NA	NA	NA	NA
Cyperus luzulae (L.) Retz.	NA	NA	NA	NA	NA	1	NA	NA	NA	NA	NA	NA	1	NA	NA	NA	NA	NA	NA	NA	NA	NA	NA	NA	NA	NA	NA	NA	NA	NA	NA
Cyperus neotropicalis Alain	Native	3	FACW	NA	NA	NA	NA	NA	NA	NA	NA	1	NA	NA	NA	NA	NA	NA	NA	NA	NA	NA	NA	NA	NA	NA	NA	NA	NA	NA	NA
Cyperus odoratus L.	Native	3	FACW	NA	NA	NA	NA	NA	NA	1	NA	1	NA	NA	NA	NA	NA	NA	NA	NA	NA	NA	1	NA	NA	NA	1	NA	NA	NA	NA
Cyperus planifolius Rich.	Native	6	FAC	NA	NA	NA	NA	NA	NA	NA	NA	NA	NA	NA	NA	NA	NA	NA	NA	NA	NA	NA	NA	NA	NA	NA	NA	NA	NA	NA	1
Cyperus plukenetii Fernald	NA	NA	NA	NA	NA	NA	NA	NA	NA	NA	NA	NA	NA	NA	NA	NA	NA	NA	NA	NA	NA	1	1	NA	NA	NA	NA	NA	NA	NA	NA
Cyperus polystachyos Rottb.	Native	4	FACW	NA	NA	NA	NA	1	NA	NA	NA	1	NA	NA	NA	NA	NA	NA	NA	NA	NA	NA	1	NA	NA	1	NA	NA	NA	NA	NA
Cyperus pseudovegetus Steud.	Native	3	FACW	NA	NA	NA	1	NA	NA	NA	NA	1	NA	NA	NA	NA	NA	1	NA	NA	NA	1	1	NA	NA	NA	NA	NA	1	NA	NA
Cyperus refractus Engelm. ex Boeckeler	Native	4	FAC	NA	NA	NA	NA	NA	NA	1	NA	NA	NA	NA	NA	NA	NA	NA	NA	NA	1	NA	NA	NA	NA	NA	NA	NA	NA	NA	NA
Cyperus retrofractus Torr.	Native	4	FACU	NA	NA	NA	1	NA	NA	NA	NA	1	NA	NA	NA	NA	NA	NA	NA	NA	NA	NA	NA	NA	NA	NA	NA	NA	NA	NA	NA
Cyperus retrorsus Chapm.	Native	2	FACU	NA	NA	NA	1	NA	NA	NA	NA	1	NA	NA	NA	NA	NA	NA	NA	NA	NA	NA	1	NA	NA	NA	1	1	NA	NA	NA
Cyperus rotundus L.	Non-Native	1	FAC	NA	NA	NA	1	NA	NA	NA	NA	1	NA	NA	NA	NA	NA	NA	NA	NA	NA	NA	1	NA	NA	NA	NA	NA	NA	NA	NA
Cyperus sesquiflorus (Torr.) Mattf. & K‚àö¬∫k.	NA	NA	NA	NA	NA	NA	NA	NA	NA	NA	NA	1	NA	NA	NA	NA	NA	NA	NA	NA	NA	NA	NA	1	NA	NA	NA	NA	NA	NA	NA
Cyperus squarrosus L.	Native	3	OBL	NA	NA	NA	1	NA	NA	NA	NA	NA	NA	NA	NA	1	NA	NA	NA	NA	NA	NA	NA	NA	NA	NA	NA	NA	NA	NA	NA
Cyperus strigosus L.	Native	3	FACW	1	1	NA	1	1	NA	1	1	1	1	NA	NA	NA	1	NA	1	NA	1	1	NA	NA	1	NA	1	1	1	NA	1
Cyperus subsquarrosus (Muhl.) Bauters	Native	3	FACW	NA	NA	NA	NA	NA	NA	NA	NA	NA	NA	NA	NA	NA	NA	NA	NA	NA	NA	NA	1	NA	NA	NA	NA	NA	NA	NA	NA
Cyperus surinamensis Rottb.	Native	2	FACW	NA	NA	NA	NA	NA	NA	NA	NA	NA	NA	NA	NA	1	NA	NA	NA	NA	NA	NA	NA	NA	NA	NA	NA	NA	NA	NA	1
Cyperus tetragonus Elliott	Native	6	FAC	NA	NA	NA	NA	NA	NA	NA	NA	NA	NA	NA	NA	NA	NA	NA	NA	NA	NA	NA	1	NA	NA	NA	NA	NA	NA	NA	NA
Cyperus virens Michx.	Native	3	FACW	NA	NA	NA	1	NA	NA	NA	NA	1	NA	NA	NA	1	NA	NA	NA	NA	NA	NA	1	NA	NA	NA	NA	1	NA	NA	1
Cypripedium acaule Ait.	Native	6	FACU	NA	1	NA	NA	NA	NA	NA	1	NA	NA	NA	1	NA	1	NA	1	NA	NA	NA	NA	NA	NA	NA	1	NA	NA	NA	NA
Cypripedium parviflorum Salisb.	Native	8	FAC	NA	1	NA	NA	NA	NA	NA	NA	NA	NA	NA	NA	NA	1	NA	1	NA	NA	NA	NA	NA	NA	NA	NA	NA	NA	NA	NA
Cyrilla racemiflora L.	Native	3	FACW	1	NA	1	NA	NA	1	NA	NA	1	NA	NA	NA	1	NA	NA	NA	NA	NA	NA	NA	1	NA	NA	NA	NA	NA	NA	NA
Cystopteris protrusa (Weath.) Blasdell	Native	8	FAC	NA	NA	NA	NA	NA	NA	NA	NA	NA	NA	NA	NA	NA	1	NA	NA	NA	NA	NA	NA	NA	NA	NA	NA	NA	NA	NA	NA
Cytisus scoparius (L.) Link	NA	NA	NA	NA	NA	NA	NA	NA	NA	NA	NA	NA	NA	NA	NA	NA	NA	NA	NA	NA	NA	NA	NA	NA	NA	NA	1	NA	NA	NA	NA
Cytisus supranubius Kuntze	NA	NA	NA	NA	NA	1	NA	NA	NA	NA	NA	NA	NA	NA	NA	NA	NA	NA	NA	NA	NA	NA	NA	NA	NA	NA	NA	NA	NA	NA	NA
Dactylis glomerata L.	Non-Native	1	FACU	1	1	NA	1	NA	NA	1	1	NA	NA	NA	1	NA	1	1	1	NA	NA	1	NA	NA	1	NA	1	1	1	NA	NA
Dactyloctenium aegyptium (L.) Willd.	NA	NA	NA	NA	NA	NA	NA	NA	NA	NA	NA	1	NA	NA	NA	NA	NA	NA	NA	NA	NA	1	1	NA	NA	NA	NA	NA	NA	NA	1
Dahlia pinnata Cav.	NA	NA	NA	NA	NA	NA	NA	NA	NA	NA	NA	NA	NA	NA	NA	NA	NA	NA	NA	NA	NA	NA	NA	NA	1	NA	NA	NA	NA	NA	NA
Dalea carnea Poir.	Native	5	FACW	NA	NA	NA	NA	NA	NA	NA	NA	1	NA	NA	NA	NA	NA	NA	NA	NA	NA	NA	NA	NA	NA	NA	NA	NA	NA	NA	NA
Dalea pinnata (J.F.Gmel.) Barneby	NA	NA	NA	NA	NA	1	NA	NA	1	NA	NA	1	NA	NA	NA	NA	NA	NA	NA	NA	NA	NA	NA	NA	NA	NA	NA	NA	NA	NA	NA
Danthonia compressa Austin	Native	6	FACU	NA	1	NA	NA	NA	NA	NA	1	NA	NA	1	1	NA	1	NA	1	NA	NA	NA	NA	NA	NA	NA	NA	NA	NA	NA	NA
Danthonia sericea Nutt.	Native	4	FACU	1	1	1	1	NA	NA	1	1	1	1	NA	1	NA	NA	NA	1	NA	NA	1	NA	1	1	NA	NA	NA	1	NA	NA
Danthonia spicata Roem. & Schult.	NA	NA	NA	NA	NA	NA	NA	NA	NA	1	NA	NA	1	NA	NA	NA	1	1	1	NA	NA	1	NA	NA	1	NA	1	1	1	NA	NA
Dasistoma macrophylla Raf.	Native	5	FAC	NA	NA	NA	NA	NA	NA	NA	NA	NA	NA	NA	NA	1	NA	NA	NA	NA	NA	NA	NA	NA	NA	NA	NA	NA	NA	NA	NA
Datura stramonium L.	NA	NA	NA	1	NA	NA	1	NA	NA	NA	1	NA	NA	NA	NA	NA	NA	NA	NA	NA	NA	1	1	NA	NA	NA	NA	NA	NA	NA	NA
Daucus carota L.	NA	NA	NA	1	1	NA	1	1	NA	1	1	1	NA	NA	1	NA	1	1	1	NA	NA	1	NA	NA	1	NA	1	NA	1	NA	NA
Daucus pusillus Michx.	NA	NA	NA	NA	NA	1	NA	NA	NA	NA	NA	1	NA	NA	NA	NA	NA	NA	NA	1	NA	1	NA	NA	NA	NA	1	NA	NA	NA	NA
Decodon verticillatus Elliott	Native	4	OBL	NA	NA	NA	NA	NA	NA	NA	NA	NA	NA	NA	NA	NA	NA	NA	NA	NA	NA	NA	1	NA	NA	NA	NA	NA	NA	NA	NA
Delphinium carolinianum Walter	NA	NA	NA	NA	NA	NA	NA	NA	NA	NA	NA	NA	NA	NA	NA	NA	NA	NA	NA	1	NA	NA	NA	NA	NA	NA	NA	NA	NA	NA	NA
Dendrolycopodium obscurum (L.) A.Haines	Native	7	FACU	NA	1	NA	NA	NA	NA	NA	NA	NA	NA	NA	NA	NA	NA	NA	1	NA	NA	NA	NA	1	NA	NA	NA	NA	NA	NA	NA
Dennstaedtia punctilobula (Michx.) T.Moore	Native	4	UPL	NA	1	NA	NA	NA	NA	NA	1	NA	1	1	1	NA	1	NA	NA	NA	NA	NA	NA	NA	NA	NA	NA	NA	NA	NA	NA
Deparia acrostichoides (Sw.) M.Kato	Native	7	FAC	NA	1	NA	NA	NA	NA	NA	1	NA	NA	NA	1	NA	1	NA	NA	NA	NA	NA	NA	NA	NA	NA	1	NA	NA	NA	NA
Deparia petersenii (Kunze) M.Kato	Non-Native	1	FACW	NA	NA	NA	NA	NA	NA	NA	NA	NA	NA	NA	NA	NA	NA	NA	NA	NA	NA	NA	NA	NA	NA	NA	NA	NA	NA	1	NA
Descurainia pinnata (Walter) Britton	NA	NA	NA	NA	NA	NA	NA	1	NA	NA	NA	NA	NA	NA	NA	NA	NA	NA	NA	NA	NA	NA	1	NA	NA	NA	NA	NA	NA	NA	NA
Desmodium canescens (L.) DC.	NA	NA	NA	NA	NA	NA	NA	NA	1	1	NA	NA	NA	NA	NA	NA	NA	NA	NA	1	NA	1	NA	NA	NA	NA	NA	NA	NA	1	NA
Desmodium ciliare DC.	NA	NA	NA	NA	NA	NA	1	NA	NA	1	NA	1	1	NA	NA	NA	NA	1	NA	NA	NA	1	NA	NA	NA	NA	1	1	NA	NA	NA
Desmodium cuspidatum DC. ex Loudon	NA	NA	NA	NA	NA	NA	NA	NA	NA	NA	NA	NA	NA	NA	NA	NA	1	NA	NA	1	NA	NA	NA	NA	NA	NA	NA	NA	NA	1	NA
Desmodium Desv.	NA	NA	NA	NA	NA	NA	NA	NA	NA	1	NA	NA	NA	NA	NA	NA	NA	NA	NA	NA	NA	NA	NA	NA	NA	NA	NA	NA	NA	NA	NA
Desmodium dillenii Darl.	NA	NA	NA	1	NA	NA	1	NA	NA	NA	NA	NA	NA	NA	NA	NA	NA	NA	NA	NA	NA	NA	NA	NA	NA	NA	NA	NA	NA	NA	NA
Desmodium floridanum Chapm.	NA	NA	NA	NA	NA	NA	NA	NA	NA	NA	NA	1	NA	NA	NA	NA	NA	NA	NA	NA	NA	NA	NA	NA	1	NA	NA	NA	1	NA	NA
Desmodium glabellum DC.	NA	NA	NA	NA	1	NA	NA	NA	NA	NA	NA	1	NA	NA	NA	NA	NA	1	1	NA	NA	NA	NA	NA	NA	NA	NA	NA	NA	1	NA
Desmodium glutinosum (Muhl. ex Willd.) A.Wood	NA	NA	NA	NA	1	1	NA	NA	NA	NA	NA	NA	NA	NA	NA	NA	1	NA	1	1	NA	NA	NA	NA	NA	NA	NA	NA	1	1	NA
Desmodium incanum DC.	Non-Native	1	FAC	NA	NA	NA	NA	NA	NA	NA	NA	NA	NA	NA	NA	NA	NA	NA	NA	NA	NA	NA	1	NA	NA	NA	NA	NA	NA	NA	NA
Desmodium laevigatum DC.	NA	NA	NA	1	NA	NA	NA	NA	NA	1	1	1	1	NA	NA	NA	NA	NA	NA	NA	NA	NA	NA	NA	NA	NA	1	NA	1	NA	NA
Desmodium lineatum DC.	NA	NA	NA	NA	NA	NA	NA	NA	1	NA	NA	1	NA	NA	NA	NA	NA	NA	NA	NA	NA	NA	NA	NA	1	NA	NA	NA	NA	NA	NA
Desmodium nudiflorum (L.) DC.	NA	NA	NA	1	1	NA	1	NA	NA	1	1	NA	1	NA	1	NA	1	NA	1	NA	NA	1	NA	NA	1	NA	1	NA	NA	1	NA
Desmodium nuttallii (Schindl.) B.G.Schub.	NA	NA	NA	NA	NA	NA	NA	NA	NA	1	NA	NA	NA	NA	NA	NA	NA	1	NA	NA	NA	1	NA	NA	NA	NA	NA	NA	NA	NA	NA
Desmodium paniculatum DC.	Native	4	FACU	1	1	NA	1	NA	NA	1	1	1	NA	NA	NA	NA	1	1	1	NA	NA	1	1	NA	1	NA	1	1	NA	1	NA
Desmodium pauciflorum (Nutt.) DC.	NA	NA	NA	NA	NA	NA	NA	NA	NA	NA	NA	NA	NA	NA	NA	NA	NA	NA	NA	NA	NA	NA	NA	NA	NA	NA	NA	NA	NA	1	NA
Desmodium perplexum B.G.Schub.	NA	NA	NA	NA	1	NA	NA	NA	NA	NA	NA	1	NA	NA	NA	NA	1	NA	1	NA	NA	NA	NA	NA	NA	NA	NA	NA	NA	NA	NA
Desmodium rigidum DC.	NA	NA	NA	NA	NA	NA	NA	NA	NA	NA	NA	1	NA	NA	NA	NA	NA	NA	NA	NA	NA	NA	NA	NA	NA	NA	NA	NA	NA	NA	NA
Desmodium rotundifolium DC.	NA	NA	NA	1	1	NA	1	NA	NA	1	NA	NA	NA	NA	NA	NA	NA	1	1	1	NA	1	NA	NA	NA	NA	1	NA	1	NA	NA
Desmodium strictum DC.	NA	NA	NA	NA	NA	NA	NA	NA	NA	1	NA	1	NA	NA	NA	NA	NA	NA	NA	NA	NA	NA	NA	NA	NA	NA	NA	NA	NA	NA	NA
Desmodium tortuosum (Sw.) DC.	Non-Native	1	FAC	NA	NA	1	NA	NA	NA	NA	NA	1	NA	NA	NA	NA	NA	NA	NA	NA	NA	NA	NA	NA	NA	1	NA	NA	NA	NA	NA
Desmodium viridiflorum DC.	NA	NA	NA	NA	NA	1	NA	NA	NA	1	NA	1	NA	NA	NA	NA	NA	1	NA	NA	NA	NA	NA	NA	1	NA	1	NA	NA	NA	NA
Deutzia scabra Thunb.	NA	NA	NA	NA	NA	NA	NA	NA	NA	NA	NA	NA	NA	NA	NA	NA	NA	NA	1	NA	NA	NA	NA	NA	NA	NA	NA	NA	NA	NA	NA
Dianthus armeria L.	NA	NA	NA	1	1	NA	1	NA	NA	NA	NA	NA	1	NA	NA	NA	1	1	1	NA	NA	NA	NA	NA	1	NA	NA	NA	1	NA	NA
Dicentra cucullaria Bernh.	NA	NA	NA	NA	NA	NA	NA	NA	NA	NA	NA	NA	NA	NA	NA	NA	1	NA	NA	NA	NA	NA	NA	NA	NA	NA	NA	NA	NA	NA	NA
Dicerandra linearifolia (Elliott) Benth.	NA	NA	NA	NA	NA	NA	NA	NA	NA	NA	NA	1	NA	NA	NA	1	NA	NA	NA	NA	NA	NA	1	NA	NA	NA	NA	NA	NA	NA	NA
Dicerandra odoratissima R.M.Harper	NA	NA	NA	NA	NA	NA	NA	NA	1	NA	NA	NA	NA	NA	NA	1	NA	NA	NA	NA	NA	NA	NA	NA	NA	NA	NA	NA	NA	NA	NA
Dichondra carolinensis Michx.	Native	2	FAC	NA	NA	NA	NA	1	1	NA	NA	1	NA	NA	NA	NA	NA	NA	NA	NA	NA	1	1	NA	1	NA	1	1	1	NA	NA
Dicliptera brachiata Spreng.	Native	5	FACW	1	NA	NA	NA	NA	NA	NA	NA	1	NA	NA	NA	NA	NA	NA	NA	NA	NA	NA	NA	NA	NA	NA	NA	1	NA	NA	NA
Didymoglossum petersii (A.Gray) Copel.	Native	10	FAC	NA	1	NA	NA	NA	NA	NA	NA	NA	1	NA	NA	NA	NA	NA	NA	NA	NA	NA	NA	NA	NA	NA	NA	NA	NA	NA	NA
Diervilla sessilifolia Buckley	NA	NA	NA	NA	NA	NA	NA	NA	NA	NA	1	NA	1	NA	NA	NA	NA	NA	NA	NA	NA	NA	NA	NA	NA	NA	NA	NA	NA	NA	NA
Digitalis purpurea L.	NA	NA	NA	NA	NA	NA	NA	NA	NA	NA	NA	NA	NA	NA	NA	NA	NA	NA	NA	NA	NA	NA	NA	NA	1	NA	NA	NA	NA	NA	NA
Digitaria ciliaris (Retz.) Koeler	Native	3	FACU	NA	NA	1	NA	NA	NA	NA	NA	1	NA	NA	NA	NA	NA	NA	NA	NA	NA	NA	1	NA	1	NA	NA	1	1	NA	1
Digitaria cognata (Schult.) Pilg.	NA	NA	NA	NA	NA	1	NA	NA	NA	NA	NA	NA	NA	NA	NA	NA	NA	NA	NA	NA	NA	NA	NA	1	NA	NA	NA	NA	NA	NA	NA
Digitaria filiformis (L.) Koeler	NA	NA	NA	NA	NA	NA	NA	NA	NA	1	NA	1	NA	NA	NA	NA	NA	NA	NA	NA	NA	NA	NA	NA	NA	NA	1	NA	NA	NA	NA
Digitaria ischaemum (Schreb.) Muhl.	NA	NA	NA	NA	NA	NA	NA	NA	NA	1	1	NA	NA	NA	NA	NA	1	NA	1	NA	NA	1	NA	NA	1	NA	NA	NA	NA	NA	NA
Digitaria sanguinalis (L.) Scop.	Non-Native	1	FACU	1	1	NA	1	1	NA	1	NA	NA	1	NA	1	NA	NA	NA	1	NA	NA	1	NA	NA	NA	1	1	1	NA	NA	1
Digitaria serotina (Walter) Michx.	Native	3	FAC	NA	NA	NA	NA	NA	NA	NA	NA	NA	NA	NA	NA	NA	NA	NA	NA	NA	NA	NA	1	NA	NA	NA	NA	1	NA	NA	NA
Digitaria violascens Link	Non-Native	1	FAC	NA	NA	NA	NA	NA	NA	NA	NA	NA	NA	NA	NA	NA	NA	1	NA	NA	NA	NA	NA	NA	NA	NA	NA	NA	NA	NA	NA
Diodia virginiana L.	Native	4	FACW	1	1	1	1	1	1	1	1	1	NA	NA	1	1	NA	1	1	NA	NA	1	1	NA	1	NA	1	1	1	NA	1
Dioscorea alata L.	NA	NA	NA	NA	NA	NA	NA	NA	NA	NA	NA	NA	NA	NA	NA	NA	NA	NA	NA	1	NA	NA	NA	NA	NA	NA	NA	NA	NA	NA	NA
Dioscorea bulbifera L.	NA	NA	NA	NA	NA	NA	NA	NA	NA	NA	NA	NA	NA	NA	NA	NA	NA	NA	NA	NA	NA	NA	1	NA	NA	NA	NA	NA	NA	NA	NA
Dioscorea floridana Bartlett	NA	NA	NA	NA	NA	NA	1	NA	NA	NA	NA	NA	NA	NA	NA	NA	NA	NA	NA	NA	NA	NA	NA	NA	NA	NA	NA	NA	NA	1	NA
Dioscorea oppositifolia L.	NA	NA	NA	NA	NA	NA	NA	NA	NA	NA	NA	NA	NA	NA	1	NA	NA	NA	1	NA	NA	NA	NA	NA	NA	NA	NA	NA	NA	NA	NA
Dioscorea polystachya Turcz.	NA	NA	NA	1	NA	NA	NA	NA	NA	1	NA	NA	NA	NA	NA	NA	NA	NA	NA	NA	NA	NA	NA	NA	NA	NA	NA	1	NA	NA	NA
Dioscorea villosa L.	Native	6	FACW	1	1	NA	1	NA	NA	1	1	1	1	NA	1	NA	1	1	1	1	NA	1	NA	1	1	NA	1	NA	1	1	NA
Diospyros virginiana L.	Native	3	FAC	1	1	1	1	1	1	1	1	1	1	NA	1	NA	1	1	1	1	NA	1	1	1	1	NA	1	1	1	1	NA
Diphasiastrum digitatum (A.Braun) Holub	NA	NA	NA	NA	NA	NA	1	NA	NA	1	1	NA	NA	NA	1	NA	1	NA	1	NA	NA	NA	NA	NA	1	NA	1	NA	NA	NA	NA
Diphasiastrum tristachyum (Pursh) Holub	NA	NA	NA	NA	NA	NA	NA	NA	NA	NA	NA	NA	1	NA	NA	NA	NA	NA	NA	NA	NA	NA	NA	NA	NA	NA	NA	NA	NA	NA	NA
Distichlis spicata (L.) Greene	Native	6	OBL	NA	NA	NA	NA	1	NA	NA	NA	NA	NA	NA	NA	NA	NA	NA	NA	NA	1	NA	1	NA	NA	NA	NA	NA	NA	NA	NA
Ditrysinia fruticosa (W.Bartram) Govaerts & Frodin	Native	5	FAC	NA	NA	NA	NA	NA	NA	NA	NA	1	NA	NA	NA	NA	NA	NA	NA	NA	NA	NA	NA	NA	NA	NA	NA	NA	NA	1	NA
Dodecatheon meadia L.	Native	6	FACU	NA	NA	NA	NA	NA	NA	NA	NA	NA	NA	NA	NA	NA	NA	NA	NA	NA	NA	NA	NA	NA	NA	NA	NA	NA	NA	1	NA
Doellingeria infirma Greene	NA	NA	NA	1	NA	NA	1	NA	NA	NA	1	NA	1	NA	NA	NA	NA	NA	1	NA	NA	NA	NA	NA	1	NA	1	NA	NA	NA	NA
Doellingeria umbellata Nees	Native	5	FACW	NA	NA	NA	NA	NA	NA	NA	1	NA	NA	NA	NA	NA	NA	NA	NA	NA	NA	NA	NA	NA	NA	NA	NA	NA	NA	NA	NA
Draba brachycarpa Nutt.	NA	NA	NA	NA	NA	NA	1	NA	NA	NA	NA	NA	NA	NA	NA	NA	NA	NA	NA	NA	NA	NA	NA	NA	NA	NA	NA	NA	NA	NA	NA
Draba cuneifolia Nutt.	NA	NA	NA	NA	NA	NA	NA	NA	NA	NA	NA	NA	NA	NA	NA	NA	NA	NA	NA	1	NA	NA	NA	NA	NA	NA	NA	NA	NA	NA	NA
Dracaena surculosa Lindl.	NA	NA	NA	NA	NA	NA	NA	NA	NA	NA	NA	NA	NA	NA	NA	NA	NA	NA	NA	NA	NA	NA	NA	NA	NA	NA	1	NA	NA	NA	NA
Drosera brevifolia Pursh	Native	5	OBL	NA	NA	NA	NA	NA	NA	NA	NA	1	NA	NA	NA	NA	NA	NA	NA	NA	NA	NA	NA	1	NA	NA	NA	NA	NA	NA	NA
Drosera capillaris Poir.	Native	5	OBL	NA	NA	NA	NA	NA	1	NA	NA	1	NA	NA	NA	1	NA	NA	NA	NA	NA	NA	NA	NA	NA	NA	NA	NA	NA	NA	NA
Drosera intermedia Hayne	Native	5	OBL	NA	NA	NA	NA	NA	NA	NA	NA	NA	NA	NA	NA	1	NA	NA	NA	NA	NA	NA	1	1	NA	NA	NA	NA	NA	NA	NA
Drosera rotundifolia L.	Native	6	OBL	NA	NA	NA	NA	NA	NA	NA	NA	NA	1	NA	NA	NA	NA	NA	NA	NA	NA	NA	NA	NA	NA	NA	NA	NA	NA	NA	NA
Dryopteris goldiana (Hook.) A.Gray	Native	8	FAC	NA	NA	NA	NA	NA	NA	NA	NA	NA	NA	NA	NA	NA	1	NA	NA	NA	NA	NA	NA	NA	NA	NA	NA	NA	NA	NA	NA
Dryopteris intermedia A.Gray	Native	7	FACU	NA	NA	NA	NA	NA	NA	NA	NA	NA	NA	NA	NA	NA	1	NA	NA	NA	NA	NA	NA	NA	NA	NA	NA	NA	NA	NA	NA
Dryopteris marginalis (L.) A.Gray	Native	5	FACU	NA	1	NA	NA	NA	NA	NA	1	NA	1	NA	NA	NA	1	NA	1	NA	NA	NA	NA	NA	NA	NA	1	NA	NA	NA	NA
Dulichium arundinaceum Britton	Native	6	OBL	NA	NA	NA	NA	NA	NA	NA	NA	NA	1	1	NA	NA	NA	NA	NA	NA	NA	NA	1	NA	NA	NA	1	NA	NA	NA	NA
Dyschoriste humistrata Kuntze	Native	4	FACW	NA	NA	1	NA	NA	NA	NA	NA	NA	NA	NA	NA	1	NA	NA	NA	NA	NA	NA	NA	NA	NA	NA	NA	NA	NA	NA	NA
Dyschoriste oblongifolia Kuntze	NA	NA	NA	NA	NA	NA	NA	NA	1	NA	NA	1	NA	NA	NA	NA	NA	NA	NA	NA	NA	NA	NA	NA	NA	NA	NA	NA	NA	NA	NA
Dysphania ambrosioides (L.) Mosyakin & Clemants	Non-Native*	1	FACU	1	NA	1	NA	1	NA	NA	NA	1	1	NA	NA	NA	NA	NA	1	NA	NA	1	1	1	NA	NA	1	1	NA	NA	NA
Echinacea laevigata S.F.Blake	NA	NA	NA	NA	1	NA	NA	NA	NA	NA	NA	NA	NA	NA	NA	NA	NA	NA	NA	NA	NA	NA	NA	NA	NA	NA	NA	NA	NA	NA	NA
Echinacea purpurea (L.) Moench	NA	NA	NA	NA	NA	NA	NA	NA	NA	NA	NA	NA	NA	NA	NA	NA	NA	NA	NA	NA	NA	NA	NA	NA	1	NA	NA	NA	NA	NA	NA
Echinochloa colona (L.) Link	Non-Native	1	FACW	NA	NA	NA	NA	NA	NA	NA	NA	1	NA	NA	NA	NA	NA	NA	NA	1	NA	1	NA	NA	1	1	1	NA	NA	NA	1
Echinochloa crus-galli (L.) P.Beauv.	Non-Native	1	FACW	1	1	NA	1	NA	NA	NA	NA	1	1	NA	1	NA	NA	1	1	NA	1	1	1	NA	1	1	NA	1	NA	NA	NA
Echinochloa muricata (P.Beauv.) Fernald	Native	3	FACW	NA	NA	NA	NA	NA	NA	1	NA	NA	NA	NA	NA	NA	NA	NA	NA	NA	NA	NA	1	NA	NA	NA	NA	NA	NA	NA	NA
Echinochloa walteri Nash	Native	4	OBL	NA	NA	NA	NA	NA	NA	NA	NA	NA	NA	NA	NA	NA	NA	NA	NA	NA	NA	NA	1	NA	NA	NA	NA	NA	NA	NA	NA
Echinodorus cordifolius (L.) Griseb.	Native	5	OBL	NA	NA	NA	1	NA	NA	NA	NA	NA	NA	NA	NA	NA	NA	NA	NA	NA	NA	NA	NA	NA	NA	NA	NA	NA	NA	NA	NA
Eclipta alba Hassk.	NA	NA	NA	1	NA	NA	1	NA	NA	NA	NA	1	NA	NA	NA	NA	NA	NA	NA	NA	NA	NA	NA	NA	NA	NA	NA	NA	NA	NA	NA
Eclipta prostrata L.	Native	2	FACW	NA	NA	NA	NA	NA	NA	1	NA	NA	NA	NA	NA	NA	NA	NA	NA	NA	NA	1	1	NA	1	1	1	NA	NA	NA	NA
Edrastima uniflora (L.) Raf.	NA	NA	NA	NA	NA	NA	NA	NA	NA	NA	NA	1	NA	NA	NA	NA	NA	NA	NA	NA	NA	NA	1	NA	NA	NA	NA	NA	NA	NA	NA
Egeria densa Planch.	Non-Native	0	OBL	NA	NA	NA	NA	NA	NA	NA	NA	NA	NA	NA	NA	NA	NA	NA	NA	NA	NA	NA	NA	NA	NA	NA	1	NA	NA	NA	NA
Eichhornia crassipes Solms	Non-Native	0	OBL	NA	NA	NA	NA	NA	NA	NA	NA	NA	NA	NA	NA	NA	NA	NA	NA	NA	NA	NA	NA	NA	NA	NA	1	NA	NA	NA	1
Elaeagnus pungens C.P.Thunb. ex A.Murray	NA	NA	NA	1	NA	NA	NA	1	NA	NA	NA	NA	NA	NA	NA	NA	NA	NA	NA	NA	NA	1	1	NA	NA	NA	1	1	NA	1	NA
Elaeagnus umbellata C.P.Thunb. ex A.Murray	NA	NA	NA	NA	NA	NA	1	NA	NA	1	1	NA	NA	NA	1	NA	1	1	1	1	NA	1	1	NA	1	NA	1	NA	1	1	NA
Eleocharis acicularis (L.) Roem. & Schult.	Native	3	OBL	NA	NA	NA	NA	NA	NA	NA	NA	1	NA	NA	NA	NA	NA	NA	NA	NA	NA	NA	NA	NA	NA	NA	NA	NA	NA	NA	NA
Eleocharis albida Torr.	Native	3	OBL	NA	NA	NA	NA	NA	NA	NA	NA	NA	NA	NA	NA	NA	NA	NA	NA	NA	NA	NA	1	NA	NA	NA	NA	NA	NA	NA	NA
Eleocharis baldwinii Chapm.	Native	3	OBL	NA	NA	NA	NA	NA	NA	NA	NA	1	NA	NA	NA	NA	NA	NA	NA	NA	NA	NA	NA	NA	NA	NA	NA	NA	NA	NA	NA
Eleocharis confervoides Steud.	Native	6	OBL	NA	NA	NA	NA	NA	NA	NA	NA	NA	NA	NA	NA	NA	NA	NA	NA	NA	NA	NA	1	NA	NA	NA	NA	NA	NA	NA	NA
Eleocharis engelmannii Steud.	Native	4	FACW	NA	NA	NA	NA	NA	NA	NA	NA	NA	NA	NA	NA	NA	NA	NA	NA	NA	1	NA	NA	NA	NA	NA	NA	NA	NA	NA	NA
Eleocharis equisetoides Torr.	Native	3	OBL	NA	NA	NA	NA	NA	NA	NA	NA	NA	NA	NA	NA	NA	NA	NA	NA	NA	NA	NA	1	NA	NA	1	NA	NA	NA	NA	NA
Eleocharis fallax Weath.	Native	7	OBL	NA	NA	NA	NA	NA	NA	NA	NA	NA	NA	NA	NA	NA	NA	NA	NA	NA	NA	NA	1	NA	NA	NA	NA	NA	NA	NA	NA
Eleocharis flavescens Urb.	Native	4	OBL	NA	NA	NA	NA	1	NA	NA	NA	NA	NA	NA	NA	NA	NA	NA	NA	NA	1	NA	NA	1	NA	NA	NA	NA	NA	NA	NA
Eleocharis melanocarpa Torr.	Native	4	FACW	NA	NA	NA	NA	NA	NA	NA	NA	1	NA	NA	NA	NA	NA	NA	NA	NA	NA	NA	NA	NA	NA	NA	1	NA	NA	NA	NA
Eleocharis microcarpa Torr.	Native	4	OBL	NA	NA	NA	NA	NA	NA	NA	NA	1	NA	NA	NA	NA	NA	NA	NA	NA	NA	NA	NA	NA	NA	NA	NA	NA	NA	NA	NA
Eleocharis montevidensis Kunth	Native	2	FACW	NA	NA	NA	NA	NA	NA	NA	NA	NA	NA	NA	NA	NA	NA	NA	NA	NA	NA	NA	1	NA	NA	NA	NA	NA	NA	NA	NA
Eleocharis obtusa (Willd.) Schult.	Native	4	OBL	1	1	NA	1	NA	NA	1	NA	1	1	NA	NA	NA	1	NA	1	1	NA	1	1	NA	1	1	1	NA	1	NA	NA
Eleocharis palustris (L.) Roem. & Schult.	Native	NA	OBL	NA	NA	NA	NA	NA	NA	1	NA	NA	NA	NA	NA	NA	NA	NA	NA	NA	NA	NA	NA	NA	NA	NA	NA	NA	NA	NA	NA
Eleocharis quadrangulata (Michx.) Roem. & Schult.	Native	3	OBL	NA	NA	NA	NA	NA	NA	1	NA	NA	NA	NA	NA	NA	NA	NA	NA	NA	1	NA	NA	1	NA	NA	NA	NA	NA	NA	NA
Eleocharis robbinsii Oakes	Native	5	OBL	NA	NA	NA	NA	NA	NA	NA	NA	NA	NA	NA	NA	NA	NA	NA	NA	NA	NA	NA	1	NA	NA	NA	NA	NA	NA	NA	NA
Eleocharis tenuis Schult.	Native	5	FACW	NA	NA	NA	NA	NA	NA	NA	NA	NA	NA	NA	NA	NA	NA	1	NA	NA	NA	NA	NA	NA	NA	NA	NA	NA	NA	NA	NA
Eleocharis tortilis Schult.	Native	6	FACW	NA	NA	NA	NA	NA	NA	NA	NA	NA	NA	NA	NA	NA	NA	NA	NA	NA	NA	NA	NA	1	NA	NA	NA	NA	NA	NA	NA
Eleocharis tricostata Torr.	Native	4	OBL	NA	NA	NA	NA	NA	NA	NA	NA	1	NA	NA	NA	NA	NA	NA	NA	NA	NA	NA	NA	NA	NA	NA	NA	NA	NA	NA	NA
Eleocharis tuberculosa (Michx.) Roem. & Schult.	Native	3	OBL	NA	NA	NA	NA	NA	1	NA	NA	NA	NA	NA	NA	NA	NA	NA	NA	NA	NA	NA	NA	NA	NA	NA	NA	NA	NA	NA	NA
Eleocharis vivipara Link	Native	4	OBL	NA	NA	NA	NA	NA	NA	NA	NA	NA	NA	NA	NA	NA	NA	NA	NA	NA	NA	NA	1	NA	NA	NA	NA	NA	NA	NA	NA
Elephantopus carolinianus Raeusch.	Native	4	FACU	1	1	NA	1	NA	NA	1	1	1	NA	NA	NA	NA	1	NA	1	1	NA	1	NA	NA	1	NA	1	1	1	1	NA
Elephantopus elatus Bertol.	Native	5	FACU	NA	NA	NA	NA	NA	1	NA	NA	1	NA	NA	NA	1	NA	NA	NA	NA	NA	NA	NA	NA	NA	NA	NA	NA	NA	NA	NA
Elephantopus nudatus A.Gray	Native	5	FAC	NA	NA	NA	NA	NA	NA	NA	NA	1	NA	NA	NA	NA	NA	NA	NA	NA	NA	NA	1	NA	NA	NA	NA	NA	NA	NA	NA
Elephantopus tomentosus L.	NA	NA	NA	1	1	NA	1	NA	NA	1	1	NA	1	NA	1	NA	1	NA	1	1	NA	1	NA	NA	1	NA	1	NA	1	1	NA
Eleusine indica (L.) Gaertn.	Non-Native	1	FACU	1	1	NA	1	1	NA	NA	1	1	NA	NA	1	NA	NA	NA	1	NA	NA	1	1	1	1	NA	1	NA	NA	NA	1
Elionurus tripsacoides Humb. & Bonpl. ex Willd.	Native	6	FACW	NA	NA	NA	NA	NA	NA	NA	NA	1	NA	NA	NA	NA	NA	NA	NA	NA	NA	NA	NA	NA	NA	NA	NA	NA	NA	NA	NA
Elymus hystrix L.	NA	NA	NA	NA	NA	NA	NA	NA	NA	NA	NA	NA	NA	NA	NA	NA	1	1	NA	1	NA	NA	NA	NA	NA	NA	NA	NA	NA	1	NA
Elymus macgregorii R.E.Brooks & J.J.N.Campb.	NA	NA	NA	NA	NA	NA	NA	NA	NA	NA	NA	NA	NA	NA	NA	NA	NA	NA	NA	1	NA	NA	NA	NA	NA	NA	NA	NA	1	NA	NA
Elymus riparius Wiegand	Native	4	FACW	NA	NA	NA	NA	NA	NA	1	NA	NA	NA	NA	NA	NA	NA	NA	NA	NA	NA	NA	NA	NA	NA	NA	NA	NA	NA	NA	NA
Elymus smithii (Rydb.) Gould	Non-Native	1	FACU	NA	NA	NA	NA	NA	NA	NA	1	NA	NA	NA	NA	NA	NA	NA	NA	NA	NA	NA	NA	NA	NA	NA	NA	NA	NA	NA	NA
Elymus villosus Muhl. ex Willd.	Native	4	FACU	NA	NA	NA	NA	NA	NA	NA	NA	NA	1	NA	NA	NA	NA	NA	NA	NA	NA	NA	NA	NA	NA	NA	NA	NA	NA	NA	NA
Elymus virginicus L.	Native	5	FAC	1	1	NA	1	1	NA	1	NA	1	NA	NA	NA	1	NA	1	1	1	NA	1	NA	NA	1	NA	1	1	1	NA	NA
Elytraria caroliniensis (J.F.Gmel.) Pers.	Native	6	FACW	NA	NA	NA	NA	NA	NA	NA	NA	1	NA	NA	NA	NA	NA	NA	NA	NA	NA	NA	NA	NA	NA	NA	NA	NA	NA	NA	NA
Epidendrum magnoliae Muhl.	NA	NA	NA	NA	NA	NA	NA	NA	NA	NA	NA	1	NA	NA	NA	NA	NA	NA	NA	NA	NA	NA	1	NA	NA	NA	NA	NA	NA	NA	NA
Epifagus virginiana (L.) W.P.C.Barton	NA	NA	NA	NA	1	NA	1	NA	NA	1	NA	NA	NA	NA	1	NA	1	NA	1	NA	NA	1	NA	NA	NA	NA	1	NA	NA	1	NA
Epigaea repens L.	NA	NA	NA	NA	1	NA	NA	NA	NA	1	1	NA	1	NA	1	NA	1	NA	1	NA	NA	NA	NA	1	NA	NA	1	NA	NA	NA	NA
Epilobium coloratum Muhl. ex Wild.	Native	5	OBL	NA	NA	NA	NA	NA	NA	NA	NA	NA	NA	NA	NA	NA	NA	NA	NA	NA	NA	NA	NA	NA	NA	NA	1	NA	NA	NA	NA
Equisetum arvense L.	Native	3	FAC	NA	1	NA	NA	NA	NA	1	NA	NA	NA	NA	NA	NA	NA	NA	NA	NA	NA	NA	NA	NA	NA	NA	NA	NA	NA	NA	NA
Eragrostis amabilis (L.) Wight & Arn.	Non-Native	1	FAC	NA	NA	NA	NA	NA	NA	NA	NA	NA	NA	NA	NA	NA	NA	NA	NA	NA	NA	NA	1	NA	NA	NA	NA	NA	NA	NA	NA
Eragrostis capillaris Nees	NA	NA	NA	NA	1	NA	NA	NA	NA	NA	NA	1	NA	NA	NA	NA	1	NA	NA	NA	NA	NA	NA	NA	NA	NA	1	NA	NA	NA	NA
Eragrostis cilianensis (All.) Vignolo ex Janch.	Non-Native	1	FACU	NA	NA	NA	NA	NA	NA	NA	NA	NA	NA	NA	NA	NA	NA	NA	NA	NA	NA	NA	NA	NA	NA	NA	NA	1	NA	NA	NA
Eragrostis curvula Nees	NA	NA	NA	NA	NA	NA	NA	NA	NA	NA	NA	NA	NA	NA	NA	NA	NA	NA	NA	NA	NA	1	NA	1	1	NA	NA	1	NA	NA	1
Eragrostis elliottii S.Watson	Native	4	FACW	NA	NA	NA	NA	NA	1	NA	NA	1	NA	NA	NA	NA	NA	NA	NA	NA	NA	NA	1	NA	NA	NA	NA	NA	NA	NA	NA
Eragrostis hirsuta Nees	Native	3	FACU	NA	NA	NA	1	NA	NA	1	1	1	NA	NA	NA	NA	NA	1	NA	1	NA	1	NA	NA	1	NA	1	NA	1	NA	NA
Eragrostis hypnoides Britton, Sterns & Poggenb.	Native	4	OBL	NA	NA	NA	NA	NA	NA	NA	NA	1	NA	NA	NA	NA	NA	NA	NA	NA	NA	NA	NA	NA	NA	NA	NA	NA	NA	NA	NA
Eragrostis minor Host	NA	NA	NA	NA	NA	NA	NA	NA	NA	NA	NA	NA	NA	NA	NA	NA	NA	NA	NA	NA	NA	NA	NA	NA	NA	NA	NA	NA	NA	NA	1
Eragrostis pectinacea (Michx.) Nees	Native	3	FAC	NA	NA	NA	NA	NA	NA	NA	NA	NA	NA	NA	NA	NA	NA	NA	NA	NA	NA	NA	1	NA	NA	NA	NA	NA	NA	NA	NA
Eragrostis pilosa P.Beauv.	Non-Native	1	FACU	NA	1	NA	NA	NA	NA	NA	NA	NA	NA	NA	1	NA	NA	NA	NA	NA	NA	NA	1	NA	NA	NA	NA	NA	NA	NA	NA
Eragrostis refracta Scribn.	Native	5	FACW	NA	NA	NA	NA	NA	NA	NA	NA	1	NA	NA	NA	NA	NA	NA	NA	1	NA	1	NA	NA	NA	NA	NA	NA	NA	NA	NA
Eragrostis secundiflora J.Presl	NA	NA	NA	NA	NA	NA	NA	NA	NA	NA	NA	NA	NA	NA	NA	NA	NA	NA	NA	NA	NA	NA	1	NA	NA	NA	NA	NA	NA	NA	1
Eragrostis spectabilis Steud.	Native	4	FACU	1	NA	NA	1	NA	NA	1	NA	1	NA	NA	NA	NA	NA	NA	NA	1	NA	1	NA	NA	1	NA	NA	1	1	NA	NA
Erechtites hieracifolia (L.) Raf.	NA	NA	NA	NA	NA	NA	NA	1	NA	NA	1	NA	1	NA	NA	NA	1	NA	1	NA	NA	NA	NA	NA	NA	NA	NA	1	NA	NA	NA
Erechtites hieraciifolia (L.) Raf. ex DC.	Native	2	FAC	NA	NA	NA	NA	NA	NA	1	NA	1	NA	NA	NA	NA	NA	1	NA	NA	NA	1	1	NA	1	1	1	NA	1	NA	1
Eremochloa ophiuroides Hack.	NA	NA	NA	NA	NA	NA	NA	NA	NA	1	NA	1	NA	NA	NA	NA	NA	NA	NA	NA	NA	NA	1	NA	NA	NA	NA	NA	NA	NA	NA
Erigeron annuus Pers.	Native	2	FACU	1	1	1	1	NA	NA	1	1	NA	NA	NA	NA	NA	1	NA	1	NA	NA	1	NA	NA	NA	NA	1	NA	1	1	NA
Erigeron bonariensis L.	Non-Native	1	FACU	NA	NA	NA	NA	1	NA	NA	NA	1	NA	NA	NA	NA	NA	NA	NA	NA	NA	NA	NA	NA	NA	1	NA	NA	1	NA	1
Erigeron canadensis L.	Native	2	FACU	1	1	1	1	1	NA	1	1	1	1	NA	NA	1	1	1	1	NA	NA	1	1	1	1	1	1	1	1	NA	1
Erigeron philadelphicus L.	Native	2	FAC	NA	NA	NA	NA	NA	NA	1	NA	NA	NA	NA	NA	NA	1	NA	NA	NA	NA	NA	NA	NA	1	NA	1	1	1	NA	NA
Erigeron pulchellus Michx.	Native	4	FACU	NA	1	NA	NA	NA	NA	NA	1	NA	1	NA	1	NA	1	NA	1	NA	NA	NA	NA	NA	NA	NA	1	NA	NA	1	NA
Erigeron quercifolius Lam.	Native	3	FAC	NA	NA	NA	1	NA	NA	NA	NA	NA	NA	NA	1	NA	NA	NA	NA	NA	NA	NA	1	NA	NA	NA	NA	NA	NA	NA	NA
Erigeron strigosus Muhl. ex Willd.	Native	2	FAC	1	NA	1	1	NA	1	1	1	1	1	NA	NA	1	NA	1	1	1	NA	1	NA	1	1	1	1	1	1	1	1
Erigeron vernus Torr. & A.Gray	Native	6	OBL	NA	NA	1	NA	NA	1	NA	NA	1	NA	NA	NA	1	NA	NA	NA	NA	NA	NA	NA	NA	NA	NA	NA	NA	NA	NA	NA
Eriocaulon compressum Lam.	Native	4	OBL	NA	NA	NA	NA	NA	NA	NA	NA	1	NA	NA	NA	1	NA	NA	NA	NA	NA	NA	NA	NA	NA	NA	NA	NA	NA	NA	NA
Eriocaulon decangulare L.	Native	4	OBL	NA	NA	1	NA	NA	1	NA	NA	1	NA	NA	NA	1	NA	NA	NA	NA	NA	NA	NA	NA	NA	NA	NA	NA	NA	NA	NA
Eriogonum tomentosum Michx.	NA	NA	NA	NA	NA	1	NA	NA	1	NA	NA	1	NA	NA	NA	1	NA	NA	NA	NA	NA	NA	NA	1	NA	NA	NA	NA	NA	NA	NA
Eryngium aquaticum L.	Native	5	OBL	NA	NA	NA	NA	NA	NA	NA	NA	NA	NA	NA	NA	NA	NA	NA	NA	NA	1	NA	NA	NA	NA	NA	NA	NA	NA	NA	1
Eryngium integrifolium Walter	Native	6	FACW	NA	NA	NA	1	NA	1	NA	NA	NA	NA	NA	NA	NA	NA	NA	NA	NA	NA	NA	NA	NA	NA	NA	NA	NA	1	NA	NA
Eryngium prostratum Nutt. ex DC.	Native	4	FACW	NA	NA	NA	NA	NA	NA	NA	NA	1	NA	NA	NA	NA	NA	NA	NA	NA	NA	NA	NA	NA	NA	NA	1	NA	NA	NA	NA
Eryngium yuccifolium Michx.	Native	5	FAC	NA	1	NA	NA	NA	1	1	1	1	NA	NA	NA	1	NA	1	1	NA	NA	NA	NA	NA	NA	NA	NA	NA	NA	NA	NA
Erythrina herbacea L.	NA	NA	NA	NA	NA	NA	NA	NA	NA	NA	NA	1	NA	NA	NA	NA	NA	NA	NA	NA	NA	NA	1	NA	NA	NA	NA	NA	NA	NA	NA
Erythronium americanum Ker Gawl.	NA	NA	NA	NA	1	NA	NA	NA	NA	1	NA	NA	NA	NA	NA	NA	NA	NA	NA	NA	NA	1	NA	NA	NA	NA	NA	NA	NA	NA	NA
Erythronium umbilicatum C.R.Parks & Hardin	Native	7	FAC	1	NA	NA	NA	NA	NA	NA	NA	NA	NA	NA	NA	NA	1	NA	1	NA	NA	NA	NA	NA	NA	NA	1	1	NA	1	NA
Eubotrys racemosa Nutt.	Native	5	FACW	1	NA	1	1	NA	1	NA	NA	1	NA	NA	NA	NA	NA	NA	NA	NA	NA	NA	1	NA	NA	NA	NA	NA	NA	NA	NA
Eubotrys recurva Britton	Native	7	NA	NA	NA	NA	NA	NA	NA	NA	1	NA	NA	NA	1	NA	NA	NA	NA	NA	NA	NA	NA	NA	NA	NA	NA	NA	NA	NA	NA
Eulophia ecristata Ames	NA	NA	NA	NA	NA	NA	NA	NA	NA	NA	NA	1	NA	NA	NA	NA	NA	NA	NA	NA	NA	NA	NA	NA	NA	NA	NA	NA	NA	NA	NA
Euonymus alatus (Thunb.) Siebold	NA	NA	NA	NA	NA	NA	NA	NA	NA	NA	NA	NA	NA	NA	NA	NA	NA	NA	NA	NA	NA	NA	NA	NA	1	NA	NA	NA	NA	NA	NA
Euonymus americanus L.	Native	5	FAC	1	1	NA	1	NA	NA	1	1	1	1	NA	1	NA	1	1	1	1	NA	1	NA	NA	1	NA	1	1	1	1	NA
Euonymus fortunei (Turcz.) Hand.-Mazz.	NA	NA	NA	NA	NA	NA	NA	NA	NA	NA	NA	NA	NA	NA	NA	NA	NA	NA	NA	NA	NA	NA	NA	NA	NA	NA	1	NA	NA	NA	NA
Euonymus japonicus Thunb.	NA	NA	NA	NA	NA	NA	NA	NA	NA	NA	NA	NA	NA	NA	NA	NA	NA	NA	NA	NA	NA	NA	NA	NA	NA	NA	1	NA	NA	NA	NA
Euonymus obovatus Nutt.	Native	7	FACU	NA	NA	NA	NA	NA	NA	NA	NA	NA	NA	NA	NA	NA	1	NA	NA	NA	NA	NA	NA	NA	NA	NA	NA	NA	NA	NA	NA
Eupatorium album L.	NA	NA	NA	NA	1	NA	1	NA	NA	1	1	1	NA	NA	NA	NA	NA	1	1	NA	1	NA	NA	NA	NA	NA	1	NA	NA	NA	NA
Eupatorium capillifolium Small.	Native	2	FACU	1	1	1	1	1	NA	1	NA	1	1	NA	1	NA	NA	1	1	NA	NA	1	1	1	1	1	1	NA	1	NA	1
Eupatorium compositifolium Walter	Native	2	FAC	NA	NA	1	1	NA	1	NA	NA	1	NA	NA	NA	NA	NA	NA	NA	NA	NA	NA	1	NA	NA	NA	1	NA	1	NA	NA
Eupatorium hyssopifolium L.	NA	NA	NA	1	1	1	1	NA	NA	1	NA	1	NA	NA	NA	1	1	1	1	1	NA	1	NA	1	1	NA	1	1	1	NA	NA
Eupatorium leptophyllum DC.	Native	3	FACW	NA	NA	NA	NA	NA	NA	NA	NA	1	NA	NA	NA	NA	NA	NA	NA	NA	NA	NA	1	NA	NA	NA	NA	NA	NA	NA	NA
Eupatorium leucolepis Torr. & A.Gray	Native	6	FACW	NA	NA	NA	NA	NA	1	NA	NA	1	NA	NA	NA	1	NA	NA	NA	NA	NA	1	NA	NA	NA	NA	NA	NA	NA	NA	NA
Eupatorium linearifolium Walter	NA	NA	NA	NA	NA	1	NA	NA	NA	NA	NA	1	NA	NA	NA	1	NA	NA	NA	NA	NA	NA	NA	NA	NA	NA	NA	NA	NA	NA	NA
Eupatorium mohrii Greene	Native	4	FACW	NA	NA	NA	NA	NA	NA	NA	NA	1	NA	NA	NA	NA	NA	NA	NA	NA	NA	NA	1	NA	NA	NA	NA	NA	1	NA	NA
Eupatorium perfoliatum L.	Native	4	FACW	NA	1	NA	NA	NA	NA	NA	1	NA	1	NA	NA	NA	NA	NA	1	NA	1	NA	NA	NA	NA	NA	NA	NA	NA	NA	NA
Eupatorium pilosum Walter	Native	5	FACW	NA	NA	NA	NA	NA	1	NA	NA	1	1	NA	NA	NA	NA	NA	NA	NA	NA	NA	NA	NA	NA	NA	NA	NA	NA	NA	NA
Eupatorium rotundifolium L.	Native	4	FAC	NA	NA	NA	NA	NA	NA	1	NA	1	1	NA	NA	NA	NA	NA	1	NA	NA	1	NA	1	NA	NA	1	NA	NA	NA	NA
Eupatorium semiserratum DC.	Native	5	FACW	NA	NA	NA	NA	NA	NA	NA	NA	1	NA	NA	NA	1	NA	NA	NA	NA	NA	NA	NA	NA	NA	NA	NA	NA	NA	NA	NA
Eupatorium serotinum Michx.	Native	3	FAC	NA	NA	NA	1	NA	NA	NA	NA	1	1	NA	NA	1	1	1	1	1	NA	1	1	NA	1	NA	1	1	1	NA	NA
Eupatorium sessilifolium L.	NA	NA	NA	NA	NA	NA	NA	NA	NA	1	NA	NA	NA	NA	NA	NA	1	NA	NA	NA	NA	NA	NA	NA	1	NA	1	NA	NA	NA	NA
Euphorbia bombensis Jacq.	NA	NA	NA	NA	NA	NA	NA	NA	NA	NA	NA	NA	NA	NA	NA	NA	NA	NA	NA	NA	NA	NA	1	NA	NA	NA	NA	NA	NA	NA	NA
Euphorbia cordifolia Elliott	NA	NA	NA	NA	NA	NA	NA	NA	NA	NA	NA	1	NA	NA	NA	NA	NA	NA	NA	NA	NA	NA	NA	NA	NA	NA	NA	NA	NA	NA	NA
Euphorbia corollata L.	NA	NA	NA	1	1	NA	1	NA	NA	1	1	NA	1	NA	1	NA	1	1	NA	NA	NA	1	NA	NA	NA	NA	1	NA	NA	NA	NA
Euphorbia curtisii Engelm.	Native	6	FAC	NA	NA	NA	NA	NA	NA	NA	NA	NA	NA	NA	NA	NA	NA	1	NA	NA	NA	NA	NA	1	NA	NA	NA	NA	NA	NA	NA
Euphorbia cyparissias L.	NA	NA	NA	NA	NA	NA	NA	NA	1	NA	NA	NA	NA	NA	NA	NA	NA	NA	NA	NA	NA	NA	NA	NA	NA	NA	1	NA	NA	NA	NA
Euphorbia discoidalis Chapm.	NA	NA	NA	NA	NA	NA	NA	NA	NA	NA	NA	NA	NA	NA	NA	1	NA	NA	NA	NA	NA	NA	NA	NA	NA	NA	NA	NA	NA	NA	NA
Euphorbia gracilior Cronquist	NA	NA	NA	NA	NA	1	NA	NA	1	NA	NA	NA	NA	NA	NA	NA	NA	NA	NA	NA	NA	NA	NA	NA	NA	NA	NA	NA	NA	NA	NA
Euphorbia heterophylla L.	Native	2	FAC	NA	NA	1	NA	1	NA	NA	NA	1	NA	NA	NA	NA	NA	NA	NA	NA	NA	NA	1	NA	NA	NA	NA	1	NA	NA	NA
Euphorbia hirta L.	NA	NA	NA	NA	NA	NA	NA	NA	NA	NA	NA	NA	NA	NA	NA	NA	NA	NA	NA	NA	NA	NA	1	NA	NA	NA	NA	NA	NA	NA	NA
Euphorbia hypericifolia L.	Native	2	FACU	NA	NA	NA	NA	NA	NA	NA	NA	NA	NA	NA	NA	NA	NA	NA	NA	NA	NA	NA	1	NA	NA	NA	NA	NA	NA	NA	NA
Euphorbia hyssopifolia L.	Native	2	FAC	NA	NA	NA	NA	NA	NA	NA	NA	1	NA	NA	NA	NA	NA	NA	NA	NA	NA	NA	1	NA	1	NA	1	1	NA	NA	NA
Euphorbia ipecacuanhae L.	NA	NA	NA	NA	NA	NA	NA	NA	NA	NA	NA	NA	NA	NA	NA	NA	NA	NA	NA	NA	NA	NA	NA	1	NA	NA	NA	NA	NA	NA	NA
Euphorbia maculata L.	Native	2	FACU	NA	NA	NA	NA	1	NA	NA	NA	1	NA	NA	NA	NA	NA	1	NA	1	NA	1	1	NA	1	NA	1	NA	1	NA	1
Euphorbia mercurialina Michx.	NA	NA	NA	NA	NA	NA	NA	NA	NA	NA	NA	NA	NA	NA	NA	NA	1	NA	NA	NA	NA	NA	NA	NA	NA	NA	NA	NA	1	NA	NA
Euphorbia nutans Lag.	Native	2	FACU	1	NA	NA	1	NA	NA	1	1	1	NA	NA	NA	NA	1	1	1	1	NA	1	NA	NA	1	NA	NA	NA	1	NA	1
Euphorbia polygonifolia L.	Native	6	FACU	NA	NA	NA	NA	1	NA	NA	NA	NA	NA	NA	NA	NA	NA	NA	NA	NA	NA	NA	NA	NA	NA	NA	NA	NA	NA	NA	NA
Euphorbia prostrata Aiton	Non-Native*	1	FACU	NA	NA	NA	NA	NA	NA	NA	NA	NA	NA	NA	NA	NA	NA	NA	NA	NA	NA	NA	NA	NA	NA	1	NA	NA	NA	NA	NA
Euphorbia pubentissima Michx.	NA	NA	NA	NA	NA	NA	1	NA	NA	1	NA	1	NA	NA	NA	NA	1	NA	1	1	NA	NA	NA	1	1	NA	NA	NA	1	1	NA
Eurybia macrophylla Cass.	NA	NA	NA	NA	NA	NA	NA	NA	NA	NA	NA	NA	NA	NA	NA	NA	1	NA	1	NA	NA	NA	NA	NA	NA	NA	NA	NA	NA	NA	NA
Eurybia mirabilis (Torr. & A.Gray) G.L.Nesom	NA	NA	NA	NA	NA	NA	NA	NA	NA	NA	NA	NA	NA	NA	NA	NA	NA	NA	NA	NA	NA	1	NA	NA	NA	NA	NA	NA	NA	NA	NA
Eurybia surculosa (Michx.) G.L.Nesom	NA	NA	NA	NA	1	NA	NA	NA	NA	NA	NA	NA	1	NA	NA	NA	1	NA	1	NA	NA	NA	NA	NA	NA	NA	NA	NA	NA	NA	NA
Eustachys floridana Chapm.	NA	NA	NA	NA	NA	NA	NA	NA	NA	NA	NA	1	NA	NA	NA	NA	NA	NA	NA	NA	NA	NA	NA	NA	NA	NA	NA	NA	NA	NA	NA
Eustachys glauca Chapm.	Native	3	FACW	NA	NA	NA	NA	NA	NA	NA	NA	1	NA	NA	NA	NA	NA	NA	NA	NA	NA	NA	NA	NA	NA	NA	NA	NA	NA	NA	NA
Eustachys petraea (Sw.) Desv.	Native	3	FACU	NA	NA	NA	NA	1	NA	NA	NA	1	NA	NA	NA	NA	NA	NA	NA	NA	NA	NA	1	NA	NA	NA	NA	NA	NA	NA	NA
Euthamia caroliniana (L.) Greene ex Porter & Britton	Native	3	FAC	NA	NA	1	NA	1	1	NA	NA	1	NA	NA	NA	1	NA	NA	NA	NA	NA	1	1	NA	NA	NA	NA	NA	NA	NA	NA
Eutrochium fistulosum (Barratt) E.E.Lamont	Native	4	FACW	NA	1	NA	1	NA	NA	1	1	NA	NA	NA	1	NA	1	NA	1	NA	NA	NA	NA	NA	NA	NA	1	NA	NA	NA	NA
Eutrochium maculatum (L.) E.E.Lamont	NA	NA	NA	NA	NA	NA	NA	NA	NA	NA	NA	NA	1	NA	NA	NA	NA	NA	NA	NA	NA	NA	NA	NA	NA	NA	NA	NA	NA	NA	NA
Eutrochium purpureum (L.) E.E.Lamont	Native	4	FAC	1	NA	NA	NA	NA	NA	1	1	NA	1	NA	1	NA	1	NA	1	NA	NA	1	NA	NA	NA	NA	1	NA	NA	NA	NA
Evolvulus sericeus Sw.	Native	6	FACW	NA	NA	NA	NA	NA	NA	NA	NA	1	NA	NA	NA	NA	NA	NA	NA	NA	NA	NA	NA	NA	NA	NA	NA	NA	NA	NA	NA
Facelis retusa Sch.Bip.	NA	NA	NA	NA	NA	NA	NA	NA	NA	NA	NA	1	NA	NA	NA	NA	NA	NA	NA	NA	NA	1	1	NA	1	NA	1	1	1	NA	NA
Fagopyrum esculentum Moench	NA	NA	NA	NA	NA	NA	NA	NA	NA	NA	NA	NA	NA	NA	NA	1	NA	NA	NA	NA	NA	NA	NA	NA	NA	NA	NA	NA	NA	NA	NA
Fagus grandiflora	NA	NA	NA	NA	1	NA	NA	NA	NA	NA	NA	NA	NA	NA	NA	NA	NA	NA	NA	NA	NA	NA	NA	NA	NA	NA	NA	NA	NA	NA	NA
Fagus grandifolia Ehrh.	Native	7	FACU	1	NA	NA	1	NA	NA	1	1	1	1	NA	1	NA	1	NA	1	1	NA	1	NA	NA	1	NA	1	1	1	1	NA
Fallopia convolvulus (L.) ‚àö√Ö.L‚àö‚àÇve	Non-Native	1	FACU	NA	NA	NA	NA	NA	NA	NA	NA	NA	NA	NA	NA	NA	NA	NA	NA	NA	NA	1	NA	NA	NA	NA	NA	NA	NA	NA	NA
Fallopia scandens (L.) Holub	Native	3	FAC	NA	NA	NA	1	NA	NA	NA	1	NA	1	NA	NA	NA	1	NA	NA	NA	NA	NA	1	NA	1	NA	NA	NA	NA	NA	NA
Fatoua villosa Nakai	Non-Native	1	FACU	NA	NA	NA	NA	NA	NA	NA	NA	NA	NA	NA	NA	NA	NA	NA	NA	NA	NA	NA	NA	NA	NA	NA	1	NA	NA	NA	NA
Ferula communis L.	Native	5	OBL	NA	1	NA	NA	NA	NA	NA	1	NA	NA	1	1	NA	1	NA	1	NA	NA	NA	NA	1	NA	NA	1	NA	NA	NA	NA
Festuca paradoxa Desv.	Native	4	FAC	NA	NA	NA	NA	NA	NA	1	1	NA	NA	NA	NA	NA	NA	1	NA	NA	NA	1	NA	NA	NA	NA	NA	NA	1	NA	NA
Festuca rubra L.	Non-Native	1	FACU	1	NA	NA	1	NA	NA	NA	NA	NA	NA	NA	1	NA	NA	NA	NA	NA	NA	NA	NA	NA	NA	NA	NA	NA	NA	NA	NA
Festuca subverticillata (Pers.) E.B.Alexeev	Native	5	FACU	NA	NA	NA	NA	NA	NA	1	1	NA	NA	NA	NA	NA	1	1	1	NA	NA	NA	NA	NA	1	NA	NA	1	NA	1	NA
Ficus carica L.	NA	NA	NA	NA	NA	NA	NA	NA	NA	NA	NA	NA	NA	NA	NA	NA	NA	NA	NA	NA	NA	NA	1	NA	NA	NA	1	NA	NA	NA	NA
Ficus pumila L.	NA	NA	NA	NA	NA	NA	NA	NA	NA	NA	NA	NA	NA	NA	NA	NA	NA	NA	NA	NA	NA	NA	1	NA	NA	NA	NA	NA	NA	NA	NA
Fimbristylis autumnalis Roem. & Schult.	Native	2	OBL	NA	1	NA	NA	NA	NA	1	NA	1	1	NA	NA	NA	NA	NA	1	NA	NA	1	1	NA	NA	NA	1	NA	1	NA	NA
Fimbristylis caroliniana (Lam.) Fernald	Native	3	OBL	NA	NA	NA	NA	NA	NA	NA	NA	1	NA	NA	NA	NA	NA	NA	NA	NA	NA	NA	1	NA	NA	NA	NA	NA	NA	NA	NA
Fimbristylis dichotoma (L.) Vahl	Non-Native*	1	FACW	1	NA	NA	NA	NA	NA	NA	NA	NA	NA	NA	NA	NA	NA	1	NA	NA	NA	NA	NA	NA	NA	NA	NA	NA	NA	NA	NA
Fimbristylis perpusilla R.M.Harper ex Small & Britton	Native	4	OBL	NA	NA	NA	NA	NA	NA	NA	NA	1	NA	NA	NA	NA	NA	NA	NA	NA	NA	NA	NA	NA	NA	NA	NA	NA	NA	NA	NA
Fimbristylis puberula Vahl	Native	4	OBL	NA	NA	NA	NA	NA	NA	NA	NA	1	NA	NA	NA	NA	NA	1	NA	NA	NA	NA	1	NA	NA	NA	NA	NA	NA	NA	NA
Fimbristylis quinquangularis Kunth	NA	NA	NA	NA	NA	NA	NA	NA	1	NA	NA	1	NA	NA	NA	NA	NA	NA	NA	NA	NA	NA	NA	NA	NA	NA	NA	NA	NA	NA	1
Fimbristylis spadicea (L.) Vahl	Native	6	OBL	NA	NA	NA	NA	1	NA	NA	NA	NA	NA	NA	NA	NA	NA	NA	NA	NA	NA	NA	1	NA	NA	NA	NA	NA	NA	NA	NA
Fimbristylis thermalis S.Watson	NA	NA	NA	NA	NA	NA	NA	NA	NA	NA	NA	NA	NA	NA	NA	NA	NA	NA	NA	NA	1	NA	NA	NA	NA	NA	NA	NA	NA	NA	NA
Fimbristylis vahlii Link	Native	2	OBL	NA	NA	NA	NA	NA	NA	NA	NA	1	NA	NA	NA	1	NA	NA	NA	NA	NA	NA	NA	NA	NA	NA	NA	NA	NA	NA	NA
Fleischmannia incarnata (Walter) R.M.King & H.Rob.	Native	5	FACU	NA	NA	NA	NA	NA	NA	NA	NA	NA	NA	NA	NA	NA	NA	NA	NA	1	NA	NA	NA	NA	NA	NA	NA	NA	NA	1	NA
Forestiera acuminata Poir.	Native	6	OBL	NA	NA	NA	NA	NA	NA	NA	NA	1	NA	NA	NA	NA	NA	NA	NA	NA	NA	NA	NA	NA	NA	NA	NA	1	NA	NA	NA
Forestiera ligustrina Poir.	Native	7	FAC	NA	NA	NA	NA	NA	NA	NA	NA	1	NA	NA	NA	NA	NA	NA	NA	NA	NA	NA	NA	NA	NA	NA	NA	NA	NA	NA	NA
Forestiera segregata Krug & Urb.	NA	NA	NA	NA	NA	NA	NA	NA	NA	NA	NA	NA	NA	NA	NA	NA	NA	NA	NA	NA	NA	NA	1	NA	NA	NA	NA	NA	NA	NA	NA
Forsythia intermedia Zabel	NA	NA	NA	NA	NA	NA	NA	NA	NA	1	NA	NA	NA	NA	NA	NA	NA	NA	NA	NA	NA	NA	NA	NA	NA	NA	1	NA	NA	NA	NA
Fothergilla gardenii Murr.	Native	9	FACW	NA	NA	NA	NA	NA	1	NA	NA	NA	NA	NA	NA	NA	NA	NA	NA	NA	NA	NA	NA	NA	NA	NA	NA	NA	NA	NA	NA
Fothergilla major Lodd.	NA	NA	NA	NA	NA	NA	NA	NA	NA	NA	NA	NA	NA	1	NA	NA	NA	NA	NA	NA	NA	NA	NA	NA	NA	NA	1	NA	NA	NA	NA
Fragaria ananassa (Weston) Duchesne ex Rozier	NA	NA	NA	NA	1	NA	NA	NA	NA	NA	NA	NA	NA	NA	NA	NA	NA	NA	NA	NA	NA	NA	NA	NA	NA	NA	NA	NA	NA	NA	NA
Fragaria virginiana Duchesne	Native	4	FACU	1	1	NA	1	NA	NA	1	NA	NA	1	NA	1	NA	1	NA	1	1	NA	NA	NA	NA	1	NA	1	NA	1	NA	NA
Frangula caroliniana A.Gray	Native	5	FACU	NA	NA	NA	1	NA	NA	NA	NA	NA	NA	NA	NA	NA	NA	NA	NA	1	NA	1	NA	1	NA	NA	NA	NA	1	1	NA
Frasera carolinensis Walt.	NA	NA	NA	NA	NA	NA	NA	NA	NA	NA	NA	NA	NA	NA	NA	NA	NA	NA	NA	NA	NA	NA	NA	NA	NA	NA	1	NA	NA	NA	NA
Fraxinus americana L.	Native	5	FACU	1	1	NA	1	NA	NA	1	1	1	1	NA	NA	NA	1	NA	1	1	NA	1	NA	NA	NA	NA	1	NA	1	1	NA
Fraxinus caroliniana Mill.	Native	5	OBL	NA	NA	1	NA	NA	NA	NA	NA	1	NA	NA	NA	NA	NA	NA	NA	NA	NA	NA	NA	NA	NA	NA	NA	1	NA	NA	NA
Fraxinus pennsylvanica Marshall	Native	7	FACW	1	NA	NA	1	NA	NA	NA	NA	NA	1	NA	1	NA	1	1	1	NA	NA	1	NA	NA	NA	NA	1	1	NA	1	NA
Fraxinus profunda Bush	Native	7	OBL	NA	NA	NA	NA	NA	NA	NA	NA	1	NA	NA	NA	NA	NA	NA	NA	NA	NA	NA	NA	NA	NA	NA	1	NA	NA	NA	NA
Froelichia floridana Moq.	NA	NA	NA	NA	NA	NA	NA	NA	NA	NA	NA	1	NA	NA	NA	1	NA	NA	NA	NA	NA	NA	1	1	NA	NA	NA	NA	NA	NA	NA
Fuirena breviseta Coville	Native	4	OBL	NA	NA	1	NA	NA	NA	NA	NA	1	NA	NA	NA	NA	NA	NA	NA	NA	NA	NA	NA	NA	NA	NA	NA	NA	NA	NA	NA
Fuirena pumila Spreng.	Native	4	OBL	NA	NA	NA	NA	NA	NA	NA	NA	NA	NA	NA	NA	NA	NA	NA	NA	NA	NA	NA	1	NA	NA	NA	NA	NA	NA	NA	NA
Fuirena squarrosa Michx.	Native	4	OBL	NA	NA	NA	NA	NA	1	NA	NA	1	NA	NA	NA	NA	NA	NA	NA	NA	NA	NA	1	NA	NA	NA	NA	NA	NA	NA	NA
Fumaria officinalis L.	NA	NA	NA	NA	NA	NA	NA	NA	NA	NA	NA	NA	NA	NA	NA	NA	NA	NA	NA	NA	NA	NA	NA	NA	NA	NA	NA	NA	NA	NA	1
Gaillardia aestivalis (Walter) H.Rock	NA	NA	NA	NA	NA	NA	NA	NA	NA	NA	NA	1	NA	NA	NA	NA	NA	NA	NA	NA	NA	NA	1	NA	NA	NA	NA	NA	NA	NA	NA
Gaillardia pulchella Foug.	NA	NA	NA	NA	NA	NA	NA	1	NA	NA	NA	NA	NA	NA	NA	NA	NA	NA	NA	NA	NA	NA	NA	NA	NA	NA	NA	NA	NA	NA	NA
Galactia elliottii Nutt.	Native	2	FACU	NA	NA	NA	NA	NA	NA	NA	NA	NA	NA	NA	NA	NA	NA	NA	NA	NA	NA	NA	1	NA	NA	NA	NA	NA	NA	NA	NA
Galactia erecta Vail	NA	NA	NA	NA	NA	NA	NA	NA	NA	NA	NA	1	NA	NA	NA	NA	NA	NA	NA	NA	NA	NA	NA	NA	NA	NA	NA	NA	NA	NA	NA
Galactia floridana Torr. & A.Gray	NA	NA	NA	NA	NA	NA	NA	NA	NA	NA	NA	1	NA	NA	NA	NA	NA	NA	NA	NA	NA	NA	NA	NA	NA	NA	NA	NA	NA	NA	NA
Galactia mollis Michx.	Native	6	FAC	NA	NA	NA	1	NA	NA	NA	NA	1	NA	NA	NA	NA	NA	NA	NA	NA	NA	NA	NA	NA	NA	NA	NA	NA	NA	NA	NA
Galactia regularis Britton, Sterns & Poggenb.	Native	3	FACU	NA	1	NA	NA	1	NA	1	NA	1	1	NA	NA	1	NA	1	1	1	NA	1	1	1	1	NA	1	1	1	NA	NA
Galanthus plicatus M.Bieb.	NA	NA	NA	NA	NA	NA	NA	NA	NA	NA	NA	NA	NA	NA	NA	NA	NA	NA	NA	NA	NA	NA	1	NA	NA	NA	NA	NA	NA	NA	NA
Galax urceolata (Poir.) Brummitt	Native	6	FACU	NA	1	NA	NA	NA	NA	1	1	NA	1	1	1	NA	1	NA	1	NA	NA	NA	NA	NA	NA	NA	1	NA	NA	NA	NA
Galearis spectabilis (L.) Raf.	NA	NA	NA	NA	1	NA	NA	NA	NA	NA	NA	NA	NA	NA	1	NA	1	NA	1	NA	NA	NA	NA	NA	NA	NA	NA	NA	NA	NA	NA
Galinsoga quadriradiata Ruiz & Pav.	Non-Native	1	FACU	NA	NA	NA	NA	NA	NA	NA	1	NA	NA	NA	NA	NA	NA	NA	NA	NA	NA	NA	NA	NA	NA	NA	NA	NA	NA	NA	NA
Galium aparine L.	Native	3	FACU	1	NA	NA	1	NA	NA	1	1	1	NA	NA	1	NA	1	1	1	1	NA	1	NA	NA	1	NA	1	1	1	1	1
Galium bermudense L.	NA	NA	NA	NA	NA	NA	NA	NA	NA	NA	NA	1	NA	NA	NA	NA	NA	NA	NA	NA	NA	NA	NA	NA	NA	NA	NA	NA	NA	NA	NA
Galium circaezans Michx.	Native	5	FACU	1	1	NA	1	NA	NA	1	1	1	1	NA	1	NA	NA	1	1	1	NA	1	NA	NA	1	NA	1	NA	1	1	NA
Galium latifolium Michx.	NA	NA	NA	NA	NA	NA	NA	NA	NA	NA	1	NA	NA	NA	1	NA	1	NA	NA	NA	NA	NA	NA	NA	NA	NA	NA	NA	NA	NA	NA
Galium obtusum Bigelow	Native	5	FACW	1	NA	1	1	NA	NA	1	NA	NA	NA	NA	NA	NA	NA	1	NA	NA	1	NA	1	NA	NA	NA	1	NA	1	NA	NA
Galium orizabense Hemsl.	NA	NA	NA	NA	NA	NA	NA	NA	NA	NA	NA	NA	NA	NA	NA	NA	NA	NA	NA	NA	NA	NA	NA	NA	NA	NA	NA	NA	1	NA	NA
Galium pilosum Aiton	NA	NA	NA	1	1	1	1	NA	NA	1	1	1	NA	NA	NA	1	NA	NA	1	1	NA	1	1	1	NA	NA	1	NA	1	NA	NA
Galium tinctorium L.	Native	5	FACW	1	1	NA	NA	1	NA	1	NA	NA	1	NA	NA	NA	NA	NA	NA	NA	NA	NA	NA	NA	1	NA	1	NA	NA	NA	1
Galium triflorum Michx.	Native	4	FACU	1	1	NA	1	NA	NA	1	1	NA	NA	NA	NA	NA	1	NA	1	NA	NA	1	NA	NA	NA	NA	1	1	NA	1	NA
Galium uniflorum Michx.	Native	5	FACU	NA	NA	NA	NA	NA	NA	NA	NA	1	1	NA	NA	NA	NA	NA	NA	NA	NA	1	NA	NA	NA	NA	NA	NA	1	1	NA
Galium virgatum Nutt.	NA	NA	NA	NA	NA	NA	NA	NA	NA	NA	NA	NA	NA	NA	NA	NA	NA	NA	NA	1	NA	NA	NA	NA	NA	NA	NA	NA	NA	NA	NA
Gamochaeta antillanum (Urb.) Anderb.	NA	NA	NA	NA	NA	NA	NA	NA	NA	NA	NA	NA	NA	NA	NA	NA	NA	NA	NA	1	NA	NA	1	NA	NA	NA	NA	NA	NA	NA	NA
Gamochaeta argyrinea G.L.Nesom	NA	NA	NA	NA	NA	NA	NA	NA	NA	NA	NA	NA	NA	NA	NA	NA	NA	NA	NA	NA	NA	NA	NA	NA	NA	NA	NA	NA	1	NA	NA
Gamochaeta calviceps (Fernald) Cabrera	NA	NA	NA	NA	NA	NA	NA	NA	NA	NA	NA	NA	NA	NA	NA	NA	NA	NA	NA	NA	NA	NA	NA	NA	NA	1	NA	NA	1	NA	NA
Gamochaeta coarctata (Willd.) Kergu‚àö¬©len	NA	NA	NA	NA	NA	NA	NA	NA	NA	NA	NA	NA	NA	NA	NA	NA	NA	NA	NA	NA	NA	NA	NA	NA	NA	NA	NA	1	1	NA	NA
Gamochaeta falcata (Lam.) Cabrera	NA	NA	NA	NA	NA	NA	NA	1	NA	NA	NA	1	NA	NA	NA	NA	NA	NA	NA	NA	NA	NA	NA	NA	NA	NA	NA	NA	NA	NA	NA
Gamochaeta pensylvanica (Willd.) Cabrera	Native	2	FACU	NA	NA	NA	NA	1	NA	NA	NA	1	NA	NA	NA	NA	NA	NA	NA	NA	NA	NA	1	NA	1	NA	NA	1	1	NA	1
Gamochaeta purpurea (L.) Cabrera	NA	NA	NA	1	1	1	1	1	1	1	1	1	NA	NA	NA	1	1	1	1	1	NA	1	1	1	1	NA	1	1	1	NA	1
Gardenia jasminoides Ellis	NA	NA	NA	NA	NA	NA	NA	NA	NA	NA	NA	NA	NA	NA	NA	NA	NA	NA	NA	NA	NA	NA	NA	NA	1	NA	NA	NA	NA	NA	NA
Gaultheria procumbens L.	Native	7	FACU	NA	1	NA	NA	NA	NA	NA	NA	NA	NA	NA	1	NA	NA	NA	NA	NA	NA	NA	NA	NA	NA	NA	NA	NA	NA	NA	NA
Gaylussacia baccata K.Koch	Native	5	FACU	NA	1	NA	NA	NA	NA	NA	1	NA	NA	NA	NA	NA	NA	NA	1	NA	NA	NA	NA	NA	NA	NA	NA	NA	NA	NA	NA
Gaylussacia dumosa Torr. & A.Gray	Native	5	FAC	NA	NA	1	NA	NA	1	NA	NA	1	NA	NA	1	NA	NA	NA	NA	NA	NA	NA	NA	1	NA	NA	NA	NA	NA	NA	NA
Gaylussacia frondosa (L.) Torr. & A.Gray	Native	5	FAC	NA	NA	1	NA	NA	NA	NA	NA	1	NA	NA	1	1	NA	NA	NA	NA	NA	NA	NA	1	1	NA	NA	NA	NA	NA	NA
Gaylussacia tomentosa (A.Gray) Small	Native	6	FACU	NA	NA	NA	NA	NA	NA	NA	NA	NA	NA	NA	NA	NA	NA	NA	NA	NA	NA	NA	1	NA	NA	NA	1	NA	NA	NA	NA
Gaylussacia ursina (M.A.Curtis) Torr. & A.Gray	NA	NA	NA	NA	1	NA	NA	NA	NA	NA	1	NA	1	NA	1	NA	NA	NA	1	NA	NA	NA	NA	NA	NA	NA	NA	NA	NA	NA	NA
Gelsemium sempervirens (L.) J.St.-Hil.	Native	3	FAC	1	NA	1	1	NA	NA	NA	NA	1	NA	NA	NA	1	NA	1	NA	1	NA	1	1	1	NA	NA	1	1	1	1	NA
Gentiana decora Pollard	NA	NA	NA	NA	1	NA	NA	NA	NA	NA	1	NA	1	NA	NA	NA	1	NA	1	NA	NA	NA	NA	NA	NA	NA	NA	NA	NA	NA	NA
Gentiana saponaria L.	Native	5	FACW	1	1	NA	1	NA	1	1	NA	NA	NA	NA	NA	NA	NA	1	NA	NA	NA	1	NA	NA	NA	NA	NA	NA	NA	NA	NA
Gentiana villosa L.	NA	NA	NA	NA	1	NA	NA	NA	NA	NA	NA	1	NA	NA	NA	NA	NA	1	NA	NA	NA	NA	NA	NA	NA	NA	NA	NA	1	NA	NA
Gentianella quinquefolia Small	Native	4	FACW	NA	NA	NA	NA	NA	NA	NA	1	NA	NA	NA	NA	NA	NA	NA	NA	NA	NA	NA	NA	NA	NA	NA	NA	NA	NA	NA	NA
Geranium carolinianum L.	NA	NA	NA	1	NA	1	1	1	NA	NA	NA	1	1	NA	1	NA	1	1	NA	1	NA	1	1	NA	1	1	1	1	1	NA	1
Geranium dissectum L.	NA	NA	NA	NA	NA	NA	NA	NA	NA	NA	NA	NA	NA	NA	NA	NA	NA	NA	NA	NA	NA	NA	NA	NA	NA	NA	1	NA	NA	NA	NA
Geranium maculatum L.	Native	7	FACU	1	1	NA	1	NA	NA	1	1	NA	NA	NA	1	NA	1	NA	1	1	NA	1	NA	NA	1	NA	1	NA	1	NA	NA
Geranium molle L.	NA	NA	NA	1	NA	NA	1	NA	NA	NA	NA	NA	NA	NA	NA	NA	NA	NA	NA	NA	NA	NA	NA	NA	NA	NA	NA	1	1	NA	NA
Geranium pusillum L.	NA	NA	NA	NA	NA	NA	NA	NA	NA	NA	NA	NA	NA	NA	NA	NA	NA	NA	NA	NA	NA	NA	NA	NA	1	NA	NA	NA	NA	NA	NA
Geum canadense Jacq.	Native	4	FAC	NA	1	NA	1	NA	NA	1	1	NA	NA	NA	1	NA	1	1	1	NA	NA	1	NA	NA	1	NA	1	NA	1	1	NA
Geum donianum (Tratt.) Weakley & Gandhi	NA	NA	NA	NA	NA	NA	NA	NA	NA	NA	NA	NA	NA	NA	NA	NA	NA	NA	1	NA	NA	NA	NA	NA	NA	NA	1	NA	NA	NA	NA
Geum fragarioides (Michx.) Smedmark	NA	NA	NA	NA	NA	NA	1	NA	NA	NA	1	NA	NA	NA	NA	NA	NA	NA	NA	NA	NA	NA	NA	NA	NA	NA	NA	NA	NA	NA	NA
Geum lobatum (Baldwin) Smedmark	NA	NA	NA	NA	1	NA	NA	NA	NA	NA	NA	NA	NA	NA	NA	NA	NA	NA	1	NA	NA	NA	NA	NA	NA	NA	NA	NA	NA	NA	NA
Gillenia stipulata (Muehl.) Bergmans	NA	NA	NA	NA	NA	NA	NA	NA	NA	NA	NA	NA	NA	NA	NA	NA	NA	NA	NA	1	NA	NA	NA	NA	NA	NA	1	NA	NA	NA	NA
Gillenia trifoliata Moench	NA	NA	NA	NA	1	NA	1	NA	NA	NA	1	NA	NA	NA	1	NA	1	NA	1	NA	NA	NA	NA	NA	NA	NA	1	NA	NA	NA	NA
Gladiolus gandavensis Van Houtte	NA	NA	NA	NA	NA	NA	NA	NA	NA	NA	NA	NA	NA	NA	NA	NA	NA	NA	NA	NA	NA	NA	1	NA	NA	NA	NA	NA	NA	NA	NA
Glandularia bipinnatifida Nutt.	NA	NA	NA	NA	NA	NA	NA	NA	NA	NA	NA	NA	NA	NA	NA	NA	NA	NA	NA	1	NA	NA	NA	NA	NA	NA	NA	NA	NA	NA	NA
Glandularia canadensis Small	NA	NA	NA	NA	NA	NA	1	NA	NA	NA	NA	NA	NA	NA	NA	1	NA	NA	NA	NA	NA	NA	NA	NA	NA	NA	NA	NA	NA	NA	NA
Glandularia tenera (Spreng.) Cabrera	NA	NA	NA	NA	NA	1	NA	NA	NA	NA	NA	1	NA	NA	NA	1	NA	NA	NA	NA	NA	NA	NA	NA	NA	NA	NA	1	NA	NA	1
Glechoma hederacea L.	Non-Native	1	FACU	1	NA	NA	NA	NA	NA	NA	NA	NA	NA	NA	1	NA	1	NA	1	NA	NA	NA	NA	NA	1	NA	1	NA	NA	NA	NA
Gleditsia aquatica Marshall	Native	7	OBL	NA	NA	NA	NA	NA	NA	NA	NA	1	NA	NA	NA	1	NA	NA	NA	NA	NA	NA	NA	NA	NA	NA	NA	NA	NA	NA	NA
Gleditsia triacanthos L.	Native	4	FAC	1	1	NA	1	NA	NA	1	NA	NA	NA	NA	NA	NA	NA	NA	NA	NA	NA	1	NA	NA	1	NA	1	NA	1	NA	NA
Gloriosa superba L.	NA	NA	NA	NA	NA	NA	NA	NA	NA	NA	NA	NA	NA	NA	NA	NA	NA	NA	NA	NA	NA	NA	1	NA	NA	NA	NA	NA	NA	NA	NA
Glottidium vesicarium R.M.Harper	Native*	2	FAC	NA	NA	NA	NA	NA	NA	NA	NA	NA	NA	NA	NA	NA	NA	NA	NA	NA	NA	NA	NA	NA	NA	NA	NA	1	NA	NA	NA
Glyceria striata (Lam.) Hitchc.	Native	5	OBL	1	1	NA	1	NA	1	1	NA	NA	NA	NA	1	NA	NA	1	1	1	NA	1	NA	NA	1	NA	1	NA	1	1	NA
Glycine max (L.) Merr.	NA	NA	NA	NA	1	NA	NA	NA	NA	NA	NA	NA	NA	NA	NA	NA	NA	NA	NA	NA	NA	NA	NA	NA	NA	NA	NA	NA	NA	NA	NA
Gomphrena serrata L.	NA	NA	NA	NA	NA	NA	NA	NA	NA	NA	NA	NA	NA	NA	NA	NA	NA	NA	NA	NA	NA	NA	NA	NA	NA	NA	NA	1	NA	NA	NA
Gonolobus suberosus (L.) Schult.	Native	5	FACW	NA	1	NA	1	NA	NA	1	NA	NA	NA	NA	NA	NA	NA	NA	NA	1	NA	1	NA	NA	NA	NA	1	1	1	1	NA
Goodyera pubescens R.Br.	Native	5	UPL	NA	1	NA	1	NA	NA	1	1	NA	1	NA	1	NA	1	1	1	NA	NA	1	NA	NA	NA	NA	1	NA	NA	NA	NA
Gordonia lasianthus (L.) Ellis	Native	6	FACW	NA	NA	1	NA	NA	NA	NA	NA	NA	NA	NA	NA	NA	NA	NA	NA	NA	NA	NA	1	NA	NA	NA	NA	NA	NA	NA	NA
Gratiola brevifolia Raf.	Native	7	FACW	NA	NA	NA	NA	NA	NA	NA	NA	1	NA	NA	NA	NA	NA	NA	NA	NA	NA	NA	NA	NA	NA	NA	NA	NA	NA	NA	NA
Gratiola floridana Nutt.	Native	7	OBL	NA	NA	NA	NA	NA	NA	NA	NA	NA	NA	NA	NA	NA	NA	NA	NA	NA	NA	NA	NA	NA	NA	NA	NA	NA	NA	1	NA
Gratiola pilosa Michx.	Native	5	FACW	NA	NA	NA	NA	NA	NA	1	NA	1	NA	NA	NA	NA	NA	NA	NA	NA	NA	NA	NA	NA	NA	NA	NA	NA	NA	NA	NA
Gratiola ramosa Walter	Native	4	FACW	NA	NA	NA	NA	NA	NA	NA	NA	1	NA	NA	NA	NA	NA	NA	NA	NA	NA	NA	1	NA	NA	NA	NA	NA	NA	NA	NA
Gratiola virginiana L.	Native	5	OBL	NA	1	NA	1	NA	NA	1	NA	NA	NA	NA	NA	NA	NA	NA	1	NA	NA	1	NA	NA	NA	NA	1	NA	1	NA	NA
Gymnopogon ambiguus Britton, Sterns & Poggenb.	NA	NA	NA	NA	NA	NA	NA	NA	NA	NA	NA	1	NA	NA	1	NA	NA	NA	NA	NA	NA	NA	NA	NA	1	NA	NA	NA	NA	NA	NA
Gymnopogon brevifolius Trin.	Native	4	FACU	NA	NA	NA	NA	NA	NA	1	NA	1	NA	NA	NA	NA	NA	1	NA	NA	NA	NA	NA	NA	NA	NA	NA	NA	NA	NA	NA
Habenaria quinqueseta (Michx.) Eaton	Native	5	FACW	NA	NA	NA	NA	NA	NA	NA	NA	1	NA	NA	NA	NA	NA	NA	NA	NA	NA	NA	NA	NA	NA	NA	NA	NA	NA	NA	NA
Habenaria repens Nutt.	Native	5	OBL	NA	NA	NA	NA	NA	NA	NA	NA	NA	NA	NA	NA	NA	NA	NA	NA	NA	NA	NA	1	1	NA	1	NA	NA	NA	NA	NA
Hackelochloa granularis Kuntze	Non-Native	1	FAC	NA	NA	NA	NA	NA	NA	NA	NA	1	NA	NA	NA	NA	NA	NA	NA	NA	NA	NA	NA	NA	NA	NA	NA	NA	NA	NA	NA
Halesia carolina L.	Native	5	FACU	1	1	NA	NA	NA	NA	NA	NA	1	1	NA	1	NA	NA	NA	NA	NA	NA	1	NA	1	NA	NA	1	1	NA	1	NA
Halesia diptera J.Ellis	Native	5	FAC	NA	NA	NA	NA	NA	NA	NA	NA	1	NA	NA	NA	1	NA	NA	NA	NA	NA	NA	NA	NA	NA	NA	NA	NA	NA	NA	NA
Halesia tetraptera J.Ellis	Native	5	FACU	NA	NA	NA	1	NA	NA	NA	1	NA	NA	NA	NA	NA	1	NA	NA	NA	NA	NA	NA	NA	NA	NA	NA	1	NA	NA	NA
Hamamelis virginiana L.	Native	5	FACU	1	1	1	NA	NA	NA	NA	1	1	1	1	1	1	1	NA	1	NA	NA	1	1	NA	1	NA	1	1	NA	1	NA
Hedeoma hispida Pursh	NA	NA	NA	NA	NA	NA	NA	NA	NA	NA	NA	NA	NA	NA	NA	NA	NA	NA	NA	NA	NA	NA	NA	NA	NA	NA	NA	NA	1	NA	NA
Hedera helix L.	NA	NA	NA	NA	1	NA	NA	NA	NA	NA	NA	NA	1	NA	NA	NA	NA	NA	NA	NA	NA	1	1	NA	1	NA	1	1	NA	NA	NA
Helanthium tenellum (Mart. ex Schult.f.) J.G.Sm.	Native	5	OBL	NA	NA	NA	NA	NA	NA	NA	NA	1	NA	NA	NA	NA	NA	NA	NA	NA	NA	NA	NA	NA	NA	NA	NA	NA	NA	NA	NA
Helenium amarum (Raf.) H.Rock	Non-Native	1	FACU	1	1	1	1	NA	1	1	NA	1	NA	NA	NA	1	NA	1	NA	1	NA	1	NA	NA	1	NA	1	1	1	NA	1
Helenium autumnale L.	Native	4	FACW	1	NA	NA	1	NA	NA	NA	NA	1	1	NA	NA	NA	NA	1	NA	1	NA	NA	NA	NA	NA	NA	NA	NA	NA	1	NA
Helenium brevifolium Wood	Native	6	OBL	NA	NA	NA	NA	NA	NA	NA	NA	NA	1	NA	NA	NA	NA	NA	NA	NA	NA	NA	NA	NA	NA	NA	NA	NA	NA	NA	NA
Helenium flexuosum Raf.	Native	4	FACW	NA	1	NA	NA	NA	NA	NA	NA	1	NA	NA	NA	1	1	1	NA	NA	NA	NA	NA	NA	NA	NA	1	NA	NA	NA	NA
Helenium pinnatifidum (Schwein. ex Nutt.) Rydb.	Native	5	OBL	NA	NA	NA	NA	NA	NA	NA	NA	1	1	NA	NA	NA	NA	NA	NA	NA	NA	NA	NA	NA	NA	NA	NA	NA	NA	NA	NA
Helianthus angustifolius L.	Native	4	FACW	NA	NA	NA	1	NA	NA	NA	NA	1	NA	NA	NA	NA	1	NA	NA	NA	NA	NA	NA	NA	NA	NA	1	NA	1	NA	NA
Helianthus annuus L.	Non-Native	1	FAC	NA	NA	NA	NA	NA	NA	NA	1	NA	NA	NA	NA	NA	NA	NA	NA	NA	NA	NA	NA	NA	NA	NA	NA	NA	NA	NA	NA
Helianthus atrorubens L.	NA	NA	NA	NA	1	NA	NA	NA	NA	1	1	NA	NA	NA	NA	NA	1	1	1	NA	NA	1	NA	1	NA	NA	1	NA	NA	NA	NA
Helianthus decapetalus L.	Native	5	UPL	NA	NA	NA	NA	NA	NA	1	NA	NA	NA	NA	NA	NA	1	NA	1	1	NA	NA	NA	NA	NA	NA	1	NA	NA	NA	NA
Helianthus divaricatus L.	NA	NA	NA	NA	1	NA	NA	NA	NA	1	NA	NA	NA	NA	NA	NA	1	1	NA	1	NA	NA	NA	NA	NA	NA	NA	NA	NA	NA	NA
Helianthus floridanus A.Gray ex Chapm.	Native	5	FACW	NA	NA	NA	NA	NA	1	NA	NA	NA	NA	NA	NA	NA	NA	NA	NA	NA	NA	NA	NA	NA	NA	NA	NA	NA	NA	NA	NA
Helianthus giganteus L.	NA	NA	NA	NA	NA	NA	NA	NA	NA	1	1	NA	NA	NA	NA	NA	NA	NA	NA	NA	NA	NA	NA	NA	NA	NA	NA	NA	NA	NA	NA
Helianthus heterophyllus Nutt.	Native	5	OBL	NA	NA	NA	NA	NA	NA	NA	NA	1	NA	NA	NA	NA	NA	NA	NA	NA	NA	NA	NA	NA	NA	NA	NA	NA	NA	NA	NA
Helianthus hirsutus Raf.	NA	NA	NA	1	1	NA	NA	NA	NA	NA	1	NA	NA	NA	1	1	NA	NA	1	1	NA	NA	NA	NA	NA	NA	1	NA	1	NA	NA
Helianthus laevigatus Torr. & A.Gray	NA	NA	NA	NA	NA	NA	NA	NA	NA	1	NA	NA	NA	NA	NA	NA	NA	NA	NA	NA	NA	NA	NA	NA	NA	NA	NA	NA	NA	NA	NA
Helianthus microcephalus Torr. & A.Gray	NA	NA	NA	1	1	NA	1	NA	NA	1	1	1	1	NA	NA	NA	NA	1	1	NA	NA	NA	NA	NA	1	NA	1	NA	1	NA	NA
Helianthus occidentalis Riddell	Native	6	FACU	NA	NA	NA	NA	NA	NA	NA	NA	NA	NA	NA	NA	1	NA	NA	NA	NA	NA	NA	NA	NA	NA	NA	NA	NA	NA	NA	NA
Helianthus radula Torr. & A.Gray	Native	5	FAC	NA	NA	NA	NA	NA	NA	NA	NA	1	NA	NA	NA	NA	NA	NA	NA	NA	NA	NA	NA	NA	NA	NA	NA	NA	NA	NA	NA
Helianthus resinosus Small	NA	NA	NA	NA	NA	NA	NA	NA	NA	NA	NA	NA	NA	NA	NA	NA	NA	NA	1	NA	NA	NA	NA	NA	NA	NA	NA	NA	NA	NA	NA
Helianthus schweinitzii Torr. & A.Gray	NA	NA	NA	NA	NA	NA	NA	NA	NA	NA	NA	NA	NA	NA	NA	NA	NA	1	NA	NA	NA	NA	NA	NA	NA	NA	NA	NA	NA	NA	NA
Helianthus strumosus L.	NA	NA	NA	NA	1	NA	NA	NA	NA	NA	NA	NA	NA	NA	NA	NA	NA	1	NA	1	NA	1	NA	NA	1	NA	1	NA	NA	NA	NA
Helianthus tuberosus L.	NA	NA	NA	NA	1	NA	1	NA	NA	NA	NA	NA	NA	NA	NA	NA	NA	NA	NA	NA	NA	NA	NA	NA	NA	NA	NA	NA	NA	NA	NA
Heliopsis gracilis Nutt.	NA	NA	NA	NA	NA	NA	NA	NA	NA	NA	NA	NA	NA	NA	NA	NA	NA	NA	NA	1	NA	NA	NA	NA	NA	NA	NA	NA	NA	NA	NA
Heliopsis helianthoides (L.) Sw.	Native	5	UPL	NA	NA	NA	NA	NA	NA	NA	1	1	NA	NA	NA	NA	NA	NA	NA	NA	NA	NA	NA	NA	NA	NA	1	NA	NA	NA	NA
Heliotropium amplexicaule Vahl	NA	NA	NA	NA	NA	NA	NA	NA	NA	NA	NA	NA	NA	NA	NA	1	NA	NA	NA	NA	NA	NA	NA	1	NA	NA	NA	1	NA	NA	NA
Heliotropium curassavicum L.	Native	5	OBL	NA	NA	NA	NA	NA	NA	NA	NA	NA	NA	NA	NA	NA	NA	NA	NA	NA	NA	NA	1	NA	NA	NA	NA	NA	NA	NA	NA
Heliotropium indicum L.	Non-Native	1	FAC	NA	NA	NA	NA	NA	NA	NA	NA	1	NA	NA	NA	NA	NA	NA	NA	NA	NA	NA	NA	NA	NA	NA	NA	1	NA	NA	NA
Hemerocallis fulva L.	Non-Native	1	UPL	1	1	NA	1	NA	NA	NA	NA	NA	NA	NA	NA	NA	NA	NA	NA	NA	NA	1	NA	NA	1	NA	1	NA	NA	NA	NA
Hepatica nobilis Schreb.	NA	NA	NA	1	1	NA	1	NA	NA	1	NA	NA	NA	NA	1	NA	1	NA	1	NA	NA	1	NA	NA	NA	NA	1	NA	NA	1	NA
Heteropogon melanocarpus Benth.	NA	NA	NA	NA	NA	NA	NA	NA	NA	NA	NA	1	NA	NA	NA	NA	NA	NA	NA	NA	NA	NA	NA	NA	NA	NA	NA	NA	NA	NA	NA
Heterotheca subaxillaris (Lam.) Britton & Rusby	NA	NA	NA	NA	NA	1	1	1	NA	NA	1	1	NA	NA	NA	1	NA	NA	NA	1	NA	1	1	1	NA	NA	NA	1	1	NA	1
Heuchera americana L.	Native	7	FACU	1	1	NA	1	NA	NA	1	NA	NA	1	NA	NA	NA	NA	NA	1	NA	NA	1	NA	NA	1	NA	1	NA	1	1	NA
Heuchera parviflora Bartl.	NA	NA	NA	NA	1	NA	NA	NA	NA	NA	NA	NA	1	NA	NA	NA	NA	NA	1	NA	NA	NA	NA	NA	NA	NA	1	NA	NA	NA	NA
Heuchera villosa Michx.	NA	NA	NA	NA	1	NA	NA	NA	NA	NA	1	NA	NA	NA	1	NA	1	NA	NA	NA	NA	NA	NA	NA	NA	NA	NA	NA	NA	NA	NA
Hexalectris spicata (Walter) Barnhart	Native	7	FACU	NA	NA	NA	NA	NA	NA	NA	NA	NA	NA	NA	NA	NA	NA	1	NA	1	NA	NA	NA	1	NA	NA	NA	NA	NA	1	NA
Hexasepalum teres (Walter) J.H.Kirkbr.	Native	3	FACU	1	1	NA	1	1	NA	1	1	1	1	NA	NA	1	NA	1	1	1	NA	1	1	1	1	NA	1	1	1	NA	NA
Hexastylis arifolia Small	Native	6	FAC	1	1	NA	1	NA	NA	NA	1	1	1	NA	NA	NA	NA	NA	1	1	NA	1	NA	1	1	NA	1	1	1	1	NA
Hexastylis harperi (Gaddy) B.R.Keener & L.J.Davenp.	NA	NA	NA	NA	NA	NA	NA	NA	NA	NA	1	NA	NA	NA	NA	NA	NA	NA	NA	NA	NA	NA	NA	NA	NA	NA	NA	NA	NA	NA	NA
Hexastylis heterophylla Small	NA	NA	NA	NA	1	NA	NA	NA	NA	1	NA	NA	1	1	1	NA	NA	NA	1	NA	NA	NA	NA	NA	NA	NA	NA	NA	NA	NA	NA
Hexastylis minor (Ashe) Blomq.	NA	NA	NA	NA	NA	NA	NA	NA	NA	1	NA	NA	NA	NA	NA	NA	NA	NA	NA	NA	NA	NA	NA	NA	NA	NA	NA	NA	NA	NA	NA
Hexastylis shuttleworthii (Britton) Small	Native	8	FACU	NA	NA	NA	NA	NA	NA	NA	NA	NA	1	NA	NA	NA	1	NA	1	NA	NA	NA	NA	NA	NA	NA	NA	NA	NA	NA	NA
Hibiscus aculeatus Walter	Native	5	FACW	NA	NA	NA	NA	NA	1	NA	NA	1	NA	NA	NA	1	NA	NA	NA	NA	NA	NA	NA	NA	NA	NA	NA	NA	NA	NA	NA
Hibiscus grandiflorus Michx.	Native	5	OBL	NA	NA	NA	NA	NA	NA	NA	NA	NA	NA	NA	NA	NA	NA	NA	NA	NA	NA	NA	1	NA	NA	NA	NA	NA	NA	NA	NA
Hibiscus laevis All.	Native	5	OBL	1	NA	NA	1	NA	NA	NA	NA	NA	NA	NA	NA	NA	NA	NA	NA	NA	NA	NA	NA	NA	NA	NA	NA	1	NA	NA	NA
Hibiscus moscheutos L.	Native	5	OBL	NA	NA	NA	1	NA	NA	NA	NA	1	NA	NA	NA	1	NA	NA	NA	NA	1	NA	NA	NA	NA	NA	1	NA	NA	NA	NA
Hibiscus syriacus L.	NA	NA	NA	NA	NA	NA	NA	NA	NA	NA	NA	NA	NA	NA	NA	NA	NA	NA	NA	NA	NA	NA	NA	NA	1	NA	NA	NA	NA	NA	NA
Hieracium gronovii L.	NA	NA	NA	1	1	1	1	NA	1	1	1	1	NA	NA	NA	NA	1	1	1	NA	NA	1	1	NA	1	NA	1	NA	1	NA	NA
Hieracium scabrum Michx.	NA	NA	NA	NA	NA	NA	NA	NA	NA	NA	NA	NA	NA	NA	NA	NA	1	NA	NA	NA	NA	NA	NA	NA	NA	NA	NA	NA	NA	NA	NA
Holcus lanatus L.	Non-Native	1	FACU	NA	NA	NA	NA	NA	NA	NA	1	NA	1	NA	NA	NA	1	NA	1	NA	NA	NA	NA	NA	NA	NA	NA	NA	NA	NA	NA
Hordeum pusillum Nutt.	Native	2	FACU	1	1	NA	1	NA	NA	NA	NA	1	NA	NA	1	NA	1	NA	NA	1	NA	NA	NA	NA	1	NA	1	NA	1	NA	NA
Houstonia caerulea L.	Native	3	FAC	1	1	NA	NA	NA	1	1	1	NA	1	NA	NA	NA	1	1	1	NA	NA	1	NA	NA	NA	NA	NA	NA	1	NA	NA
Houstonia longifolia Gaertn.	NA	NA	NA	1	NA	NA	1	NA	NA	1	1	NA	1	NA	1	NA	NA	1	1	NA	NA	1	NA	1	1	NA	1	NA	1	NA	NA
Houstonia procumbens (J.F.Gmel.) Standl.	NA	NA	NA	NA	NA	1	NA	NA	NA	NA	NA	1	NA	NA	NA	1	NA	NA	NA	NA	NA	NA	1	NA	NA	NA	NA	NA	NA	NA	NA
Houstonia purpurea L.	NA	NA	NA	1	1	NA	1	NA	NA	1	1	NA	NA	NA	1	NA	1	1	1	NA	NA	NA	NA	NA	NA	NA	1	NA	1	1	NA
Houstonia pusilla Sch‚àö‚àÇpf	Native	3	FACU	1	NA	NA	1	NA	NA	NA	NA	1	NA	NA	NA	1	NA	NA	NA	NA	NA	1	NA	NA	1	NA	1	1	1	NA	NA
Houstonia serpyllifolia Michx.	Native	6	FACW	NA	1	NA	NA	NA	NA	NA	NA	NA	1	NA	1	NA	NA	NA	NA	NA	NA	NA	NA	NA	NA	NA	NA	NA	NA	NA	NA
Huperzia lucidula (Michx.) Trevis.	Native	6	FACW	NA	1	NA	NA	NA	NA	NA	1	NA	NA	NA	1	NA	NA	NA	1	NA	NA	NA	NA	NA	NA	NA	1	NA	NA	NA	NA
Huperzia porophila (Lloyd & Underw.) J.Holub	Native	9	UPL	NA	NA	NA	NA	NA	NA	NA	NA	NA	1	NA	NA	NA	NA	NA	NA	NA	NA	NA	NA	NA	NA	NA	NA	NA	NA	NA	NA
Hydrangea arborescens L.	Native	5	UPL	1	1	NA	1	NA	NA	NA	1	NA	1	NA	1	NA	1	NA	1	NA	NA	NA	NA	NA	1	NA	1	NA	NA	1	NA
Hydrangea barbara (L.) Bernd Schulz	Native	6	FACW	1	1	NA	1	NA	NA	1	NA	1	1	NA	1	NA	1	NA	1	1	NA	1	NA	NA	NA	NA	1	NA	1	1	NA
Hydrangea cinerea Small	NA	NA	NA	NA	NA	NA	NA	NA	NA	1	NA	NA	NA	NA	NA	NA	NA	NA	NA	NA	NA	NA	NA	NA	NA	NA	NA	NA	NA	NA	NA
Hydrangea quercifolia Bartram	NA	NA	NA	NA	NA	NA	NA	NA	NA	NA	NA	NA	NA	NA	NA	NA	1	NA	NA	NA	NA	NA	NA	NA	NA	NA	1	1	NA	NA	NA
Hydrocotyle bonariensis Lam.	Native	3	FACW	NA	NA	NA	NA	1	NA	NA	NA	NA	NA	NA	NA	NA	NA	NA	NA	NA	NA	NA	1	NA	NA	NA	NA	NA	NA	NA	NA
Hydrocotyle L.	NA	NA	NA	1	NA	NA	NA	NA	NA	NA	NA	NA	NA	NA	NA	NA	NA	NA	NA	NA	1	NA	NA	NA	NA	NA	NA	NA	NA	NA	NA
Hydrocotyle prolifera Kellogg	Native	6	OBL	NA	NA	NA	NA	NA	NA	NA	NA	NA	NA	NA	NA	NA	NA	NA	NA	NA	NA	NA	1	NA	NA	NA	NA	NA	NA	NA	NA
Hydrocotyle ranunculoides L.f.	Native	3	OBL	NA	NA	NA	NA	NA	NA	NA	NA	NA	NA	NA	NA	NA	NA	NA	NA	NA	NA	NA	1	NA	NA	1	NA	NA	NA	NA	NA
Hydrocotyle umbellata L.	Native	2	OBL	NA	NA	NA	NA	1	NA	NA	NA	NA	NA	NA	NA	NA	NA	NA	NA	NA	NA	NA	1	1	NA	1	NA	NA	NA	NA	1
Hydrocotyle verticillata Thunb.	Native	2	OBL	NA	NA	NA	1	NA	NA	NA	NA	1	NA	NA	NA	NA	NA	NA	NA	NA	NA	1	NA	NA	NA	NA	NA	1	1	1	NA
Hydrolea corymbosa J.Macbr. ex Elliott	Native	5	OBL	NA	NA	NA	NA	NA	NA	NA	NA	1	NA	NA	NA	NA	NA	NA	NA	NA	NA	NA	NA	NA	NA	NA	NA	NA	NA	NA	NA
Hydrolea ovata Nutt. ex Choisy	Native	5	OBL	NA	NA	NA	NA	NA	NA	NA	NA	1	NA	NA	NA	NA	NA	NA	NA	NA	NA	NA	NA	NA	NA	NA	NA	NA	NA	NA	NA
Hydrolea quadrivalvis Walter	Native	4	OBL	NA	NA	NA	NA	NA	NA	NA	NA	NA	NA	NA	NA	NA	NA	NA	NA	NA	NA	NA	NA	NA	NA	NA	1	1	NA	NA	NA
Hydrophyllum canadense L.	Native	7	FACW	NA	NA	NA	NA	NA	NA	NA	NA	NA	NA	NA	NA	NA	1	NA	NA	NA	NA	NA	NA	NA	NA	NA	NA	NA	NA	NA	NA
Hylotelephium erythrostictum (Miquel) H.Ohba	NA	NA	NA	NA	NA	NA	NA	NA	NA	NA	NA	NA	NA	NA	NA	NA	NA	NA	NA	NA	NA	NA	NA	NA	1	NA	NA	NA	NA	NA	NA
Hymenocallis coronaria Kunth	Native	10	OBL	NA	NA	NA	NA	NA	NA	NA	NA	NA	NA	NA	NA	NA	NA	NA	NA	NA	NA	NA	NA	NA	NA	NA	1	NA	NA	NA	NA
Hymenocallis crassifolia Herb.	Native	6	OBL	NA	NA	NA	NA	NA	NA	NA	NA	NA	NA	NA	NA	1	NA	NA	NA	NA	NA	NA	NA	NA	NA	NA	NA	NA	NA	NA	NA
Hymenocallis occidentalis (Leconte) Kunth	Native	5	OBL	1	NA	NA	NA	NA	NA	NA	NA	1	NA	NA	NA	NA	NA	NA	NA	NA	NA	NA	NA	NA	NA	NA	NA	NA	NA	1	NA
Hymenocallis rotata Herb.	NA	NA	NA	NA	NA	NA	NA	NA	NA	NA	NA	NA	NA	NA	NA	NA	NA	NA	NA	NA	1	NA	NA	NA	NA	NA	NA	NA	NA	NA	NA
Hymenopappus scabiosaeus L'H‚àö¬©r.	NA	NA	NA	NA	NA	NA	NA	NA	NA	NA	NA	1	NA	NA	NA	NA	NA	NA	NA	NA	NA	NA	NA	NA	NA	NA	NA	NA	NA	NA	NA
Hypericum brachyphyllum Steud.	Native	5	FACW	NA	NA	NA	NA	NA	NA	NA	NA	1	NA	NA	NA	1	NA	NA	NA	NA	NA	NA	NA	NA	NA	NA	NA	NA	NA	NA	NA
Hypericum cistifolium Lam.	Native	4	FACW	NA	NA	NA	NA	NA	1	NA	NA	NA	NA	NA	NA	1	NA	NA	NA	NA	NA	NA	1	NA	NA	NA	NA	NA	NA	NA	NA
Hypericum crux-andreae Crantz	Native	4	FACW	NA	NA	NA	NA	NA	1	NA	NA	1	NA	NA	NA	1	NA	1	NA	NA	NA	NA	NA	1	NA	NA	NA	NA	NA	NA	NA
Hypericum denticulatum Walter	Native	5	FACW	NA	NA	NA	NA	NA	NA	NA	NA	NA	NA	NA	NA	NA	NA	1	NA	NA	NA	NA	NA	NA	NA	NA	NA	NA	NA	NA	NA
Hypericum drummondii Torr. & A.Gray	Native	3	FACU	NA	NA	NA	NA	NA	1	1	NA	1	NA	NA	NA	NA	NA	NA	NA	NA	NA	NA	NA	NA	NA	NA	NA	NA	1	NA	NA
Hypericum frondosum Michx.	NA	NA	NA	1	NA	NA	NA	NA	NA	NA	NA	NA	NA	NA	NA	NA	NA	NA	NA	NA	NA	NA	NA	NA	NA	NA	NA	NA	NA	NA	NA
Hypericum galioides Lam.	Native	6	OBL	NA	NA	NA	NA	NA	NA	NA	NA	1	NA	NA	NA	1	NA	NA	NA	NA	NA	NA	NA	NA	NA	NA	NA	NA	NA	NA	NA
Hypericum gentianioides (L.) Britton, Sterns & Poggenb.	NA	NA	NA	NA	NA	NA	NA	NA	NA	NA	NA	1	NA	NA	NA	NA	NA	1	NA	NA	NA	NA	NA	NA	1	NA	NA	NA	NA	NA	NA
Hypericum gentianoides Britton	Native	3	FACU	1	1	1	1	1	1	1	NA	NA	1	NA	NA	1	NA	NA	1	1	NA	1	1	1	NA	NA	NA	1	NA	NA	NA
Hypericum gymnanthum Engelm. & A.Gray	Native	7	FACW	NA	NA	NA	NA	NA	NA	NA	NA	1	NA	NA	NA	NA	NA	NA	NA	NA	NA	NA	NA	NA	NA	NA	NA	NA	NA	NA	NA
Hypericum harperi R.Keller	NA	NA	NA	NA	NA	NA	NA	NA	NA	NA	NA	1	NA	NA	NA	NA	NA	NA	NA	NA	NA	NA	NA	NA	NA	NA	NA	NA	NA	NA	NA
Hypericum hypericoides Crantz	Native	4	FAC	1	1	1	1	1	1	1	1	1	1	NA	1	1	1	1	1	1	NA	1	1	1	1	NA	1	1	1	1	NA
Hypericum mutilum L.	Native	3	FACW	1	NA	1	1	NA	NA	1	1	1	1	NA	NA	1	NA	NA	NA	NA	NA	1	1	1	1	1	1	1	1	1	NA
Hypericum myrtifolium Lam.	Native	7	FACW	NA	NA	NA	NA	NA	NA	NA	NA	1	NA	NA	NA	NA	NA	NA	NA	NA	NA	NA	NA	NA	NA	NA	NA	NA	NA	NA	NA
Hypericum nitidum Lam.	Native	6	OBL	NA	NA	NA	NA	NA	NA	NA	NA	1	NA	NA	NA	NA	NA	NA	NA	NA	NA	NA	NA	NA	NA	NA	NA	NA	NA	NA	NA
Hypericum nudiflorum Michx. ex Willd.	Native	5	FACW	1	NA	NA	1	NA	NA	1	NA	NA	NA	NA	NA	NA	NA	NA	NA	NA	NA	NA	NA	NA	NA	NA	NA	NA	NA	NA	NA
Hypericum prolificum L.	Native	5	FAC	NA	NA	NA	NA	NA	NA	NA	NA	NA	NA	1	NA	NA	1	1	1	NA	NA	NA	NA	NA	NA	NA	NA	NA	NA	NA	NA
Hypericum pseudomaculatum Bush	NA	NA	NA	NA	NA	NA	NA	NA	NA	NA	NA	1	NA	NA	NA	1	NA	NA	1	NA	NA	NA	NA	NA	NA	NA	NA	NA	1	NA	NA
Hypericum punctatum Lam.	Native	3	FAC	1	1	NA	1	NA	NA	1	1	NA	1	NA	NA	NA	1	1	1	NA	NA	1	NA	NA	1	NA	1	NA	1	1	NA
Hypericum setosum L.	Native	3	FACW	NA	NA	NA	NA	NA	NA	NA	NA	1	NA	NA	NA	NA	NA	NA	NA	NA	NA	NA	NA	NA	NA	NA	NA	NA	NA	NA	NA
Hypericum suffruticosum P.Adams & N.Robson	NA	NA	NA	NA	NA	1	NA	NA	NA	NA	NA	1	NA	NA	NA	1	NA	NA	NA	NA	NA	NA	NA	NA	NA	NA	NA	NA	NA	NA	NA
Hypericum tenuifolium Pursh	Native	5	FACU	NA	NA	1	NA	NA	1	NA	NA	NA	NA	NA	NA	NA	NA	NA	NA	NA	NA	NA	NA	NA	NA	NA	NA	NA	NA	NA	NA
Hypericum tetrapetalum Lam.	Native	6	OBL	NA	NA	NA	NA	NA	NA	NA	NA	NA	NA	NA	NA	NA	NA	NA	NA	NA	NA	NA	1	NA	NA	NA	NA	NA	NA	NA	NA
Hypochaeris chillensis (Kunth) Britton	NA	NA	NA	NA	NA	NA	NA	1	NA	NA	NA	NA	NA	NA	NA	NA	NA	NA	NA	NA	NA	1	NA	1	NA	1	NA	NA	NA	NA	NA
Hypochaeris glabra L.	NA	NA	NA	NA	NA	NA	NA	NA	NA	NA	NA	NA	NA	NA	NA	NA	NA	NA	NA	NA	NA	NA	NA	NA	NA	NA	NA	NA	NA	NA	1
Hypochaeris radicata L.	NA	NA	NA	NA	NA	NA	NA	NA	NA	NA	NA	NA	NA	NA	NA	NA	NA	1	NA	NA	NA	1	NA	NA	1	NA	1	1	1	NA	NA
Hypochaeris tweedyi Hook. & Arn.	NA	NA	NA	NA	NA	NA	NA	NA	NA	NA	NA	NA	NA	NA	NA	1	NA	NA	NA	NA	NA	NA	NA	NA	NA	NA	NA	NA	NA	NA	NA
Hypochoeris glabra L.	NA	NA	NA	NA	NA	NA	NA	1	NA	NA	NA	1	NA	NA	NA	NA	NA	NA	NA	NA	NA	NA	NA	NA	NA	NA	NA	NA	NA	NA	NA
Hypochoeris radicata L.	NA	NA	NA	NA	NA	NA	NA	NA	NA	1	NA	NA	NA	NA	NA	NA	NA	NA	NA	NA	NA	NA	NA	NA	NA	NA	NA	NA	NA	NA	NA
Hypopitys monotropa Crantz	NA	NA	NA	NA	1	NA	NA	NA	NA	1	1	NA	1	NA	NA	NA	1	NA	1	NA	NA	NA	NA	NA	NA	NA	NA	NA	NA	NA	NA
Hypoxis curtissii Rose	Native	6	FACW	NA	NA	NA	NA	NA	NA	NA	NA	1	NA	NA	NA	NA	NA	NA	NA	NA	NA	NA	NA	NA	1	NA	NA	NA	NA	NA	NA
Hypoxis hirsuta Coville	Native	4	FACW	1	1	NA	NA	NA	1	1	1	NA	NA	1	1	NA	1	1	1	NA	NA	NA	NA	NA	NA	NA	1	NA	NA	NA	NA
Hypoxis juncea Sm.	Native	5	FACW	NA	NA	NA	NA	NA	NA	NA	NA	NA	NA	NA	NA	NA	NA	NA	NA	NA	NA	NA	1	NA	NA	NA	NA	NA	NA	NA	NA
Hypoxis sessilis L.	Native	8	FAC	NA	NA	NA	NA	NA	1	NA	NA	NA	NA	NA	NA	NA	NA	NA	NA	NA	NA	NA	NA	NA	NA	NA	NA	NA	NA	NA	NA
Hyptis alata (Raf.) Shinners	Native	3	OBL	NA	NA	NA	NA	NA	1	NA	NA	1	NA	NA	NA	NA	NA	NA	NA	NA	NA	NA	NA	NA	NA	NA	NA	NA	NA	NA	NA
Ilex ambigua Elliott	NA	NA	NA	NA	NA	NA	NA	NA	NA	NA	NA	1	1	NA	NA	NA	1	NA	1	NA	NA	NA	1	NA	NA	NA	1	1	NA	NA	NA
Ilex amelanchier M.A.Curtis ex Chapm.	Native	6	OBL	NA	NA	1	NA	NA	NA	NA	NA	NA	NA	NA	NA	NA	NA	NA	NA	NA	NA	NA	NA	NA	NA	NA	NA	NA	NA	NA	NA
Ilex cassine L.	Native	5	FACW	NA	NA	NA	NA	NA	NA	NA	NA	1	NA	NA	NA	NA	NA	NA	NA	NA	1	NA	1	NA	NA	NA	NA	NA	NA	NA	NA
Ilex coriacea Chapm.	Native	4	FACW	NA	NA	1	NA	NA	1	NA	NA	NA	NA	NA	NA	NA	NA	NA	NA	NA	NA	NA	NA	1	NA	NA	NA	NA	NA	NA	NA
Ilex cornuta Lindl. & Paxton	NA	NA	NA	NA	NA	NA	NA	NA	NA	NA	NA	NA	NA	NA	NA	NA	NA	NA	NA	NA	NA	NA	NA	NA	NA	NA	NA	1	NA	NA	NA
Ilex crenata Thunb.	NA	NA	NA	NA	NA	NA	NA	NA	NA	NA	NA	NA	NA	NA	NA	NA	NA	NA	NA	NA	NA	1	NA	NA	NA	NA	NA	NA	NA	NA	NA
Ilex decidua Walter	Native	5	FACW	1	NA	NA	NA	NA	NA	NA	NA	1	NA	NA	NA	1	NA	1	NA	1	NA	1	NA	NA	NA	NA	1	1	1	1	NA
Ilex glabra A.Gray	Native	4	FACW	NA	NA	1	NA	NA	1	NA	NA	1	NA	NA	NA	1	NA	NA	NA	NA	NA	NA	1	1	NA	NA	1	NA	NA	NA	NA
Ilex longipes Chapm. ex Trelease	Native	7	FAC	NA	NA	NA	NA	NA	NA	1	NA	NA	NA	NA	NA	NA	NA	1	NA	NA	NA	NA	NA	NA	NA	NA	NA	NA	NA	NA	NA
Ilex montana Torr. & A.Gray	NA	NA	NA	NA	NA	NA	NA	NA	NA	NA	1	NA	NA	NA	NA	NA	1	NA	1	NA	NA	NA	NA	NA	NA	NA	NA	NA	NA	NA	NA
Ilex opaca Soland. ex Ait.	Native	3	FAC	1	1	1	1	NA	NA	1	1	1	1	NA	1	1	1	NA	1	1	1	1	1	1	1	NA	1	1	1	1	NA
Ilex verticillata A.Gray	Native	7	FACW	NA	NA	NA	1	NA	NA	NA	1	NA	1	NA	NA	NA	NA	NA	1	NA	NA	NA	NA	NA	1	NA	1	NA	NA	NA	NA
Ilex vomitoria Aiton	Native	3	FAC	NA	NA	1	NA	1	NA	NA	NA	1	NA	NA	NA	NA	NA	NA	NA	NA	NA	NA	1	NA	NA	NA	1	1	NA	NA	1
Illicium floridanum J.Ellis	Native	6	FACW	NA	NA	NA	NA	NA	NA	NA	NA	NA	NA	NA	NA	NA	NA	NA	NA	NA	NA	NA	NA	NA	NA	NA	1	NA	NA	NA	NA
Illicium parviflorum Michx.	Non-Native*	1	OBL	NA	NA	NA	NA	NA	NA	NA	NA	NA	NA	NA	NA	NA	NA	NA	NA	NA	NA	NA	1	NA	NA	NA	NA	NA	NA	NA	NA
Impatiens capensis Meerb.	Native	3	FACW	1	1	NA	1	NA	NA	1	1	NA	1	NA	1	NA	1	NA	1	NA	NA	1	NA	NA	1	NA	1	NA	1	1	NA
Impatiens hybr	NA	NA	NA	NA	NA	NA	NA	NA	NA	NA	NA	NA	NA	NA	NA	NA	1	NA	NA	NA	NA	NA	NA	NA	NA	NA	NA	NA	NA	NA	NA
Impatiens pallida Nutt.	Native	4	FACW	NA	NA	NA	NA	NA	NA	NA	NA	NA	NA	NA	NA	NA	1	NA	NA	NA	NA	NA	NA	NA	NA	NA	NA	NA	NA	NA	NA
Indigofera caroliniana Mill.	NA	NA	NA	NA	NA	1	NA	NA	NA	NA	NA	1	NA	NA	NA	NA	NA	NA	NA	NA	NA	NA	1	NA	1	NA	NA	NA	NA	NA	NA
Indigofera hirsuta L.	NA	NA	NA	NA	NA	NA	NA	NA	NA	NA	NA	1	NA	NA	NA	NA	NA	NA	NA	NA	NA	NA	NA	NA	NA	1	NA	NA	NA	NA	NA
Ionactis linariifolia Greene	NA	NA	NA	NA	1	NA	NA	NA	NA	1	1	1	1	1	NA	NA	NA	1	1	NA	NA	NA	NA	1	NA	NA	NA	NA	NA	NA	NA
Ipomoea batatas (L.) Lam.	NA	NA	NA	1	1	1	1	1	NA	NA	1	1	1	NA	1	1	1	NA	1	1	NA	1	1	1	1	NA	1	1	1	1	NA
Ipomoea cordatotriloba Dennst.	Native	2	FACU	NA	NA	NA	NA	NA	NA	NA	NA	NA	NA	NA	NA	NA	NA	NA	NA	NA	NA	NA	1	NA	NA	NA	NA	1	NA	NA	1
Ipomoea hederacea Jacq.	Non-Native	1	FACU	1	NA	1	1	NA	NA	NA	1	1	NA	NA	NA	NA	NA	NA	NA	NA	NA	1	NA	NA	1	NA	1	1	NA	NA	NA
Ipomoea hederifolia L.	Native	2	FACW	NA	NA	NA	NA	NA	NA	NA	NA	1	NA	NA	NA	1	NA	NA	NA	NA	NA	NA	NA	NA	1	NA	NA	NA	1	NA	NA
Ipomoea imperati (Vahl) Griseb.	Native	6	FACU	NA	NA	NA	NA	1	NA	NA	NA	NA	NA	NA	NA	NA	NA	NA	NA	NA	NA	NA	NA	NA	NA	NA	NA	NA	NA	NA	NA
Ipomoea lacunosa L.	Native	3	FAC	1	NA	NA	NA	1	NA	1	NA	NA	NA	NA	NA	NA	NA	NA	NA	NA	NA	1	NA	NA	1	1	1	NA	1	NA	NA
Ipomoea nil (L.) Roth	NA	NA	NA	NA	NA	NA	NA	NA	NA	NA	NA	NA	NA	NA	NA	NA	NA	NA	NA	NA	NA	NA	NA	NA	NA	NA	NA	NA	NA	NA	1
Ipomoea pes-caprae (L.) R.Brown	Native	6	FAC	NA	NA	NA	NA	NA	NA	NA	NA	NA	NA	NA	NA	NA	NA	NA	NA	NA	NA	NA	1	NA	NA	NA	NA	NA	NA	NA	NA
Ipomoea purpurea (L.) Roth	NA	NA	NA	1	1	1	NA	NA	NA	NA	NA	NA	NA	NA	1	NA	NA	NA	NA	NA	NA	NA	NA	NA	1	NA	1	NA	NA	NA	NA
Ipomoea quamoclit L.	Native	2	FACU	NA	NA	1	NA	NA	NA	NA	NA	1	NA	NA	NA	NA	NA	NA	NA	NA	NA	NA	NA	NA	NA	NA	NA	NA	NA	NA	NA
Ipomoea rubriflora O'Donell	NA	NA	NA	1	1	NA	1	NA	NA	NA	NA	NA	NA	NA	NA	NA	NA	NA	NA	NA	NA	NA	NA	NA	NA	NA	1	1	NA	NA	1
Ipomoea sagittata Poir.	Native	6	FACW	NA	NA	NA	NA	1	NA	NA	NA	NA	NA	NA	NA	NA	NA	NA	NA	NA	1	NA	NA	NA	NA	NA	NA	NA	NA	NA	NA
Iris brevicaulis Raf.	Native	6	OBL	NA	NA	NA	NA	NA	NA	NA	NA	1	NA	NA	NA	NA	NA	NA	NA	NA	NA	NA	NA	NA	NA	NA	NA	NA	NA	NA	NA
Iris cristata Aiton	NA	NA	NA	NA	1	NA	NA	NA	NA	1	1	NA	NA	NA	1	NA	1	NA	1	NA	NA	1	NA	NA	NA	NA	NA	NA	NA	NA	NA
Iris germanica L.	NA	NA	NA	NA	NA	NA	NA	NA	NA	NA	1	NA	NA	NA	NA	NA	NA	NA	NA	NA	NA	NA	NA	NA	NA	NA	1	NA	NA	NA	NA
Iris hexagona Walter	Native	5	OBL	NA	NA	NA	NA	NA	NA	NA	NA	NA	NA	NA	NA	NA	NA	NA	NA	NA	NA	NA	NA	NA	NA	NA	NA	1	NA	NA	NA
Iris verna L.	NA	NA	NA	NA	1	NA	NA	NA	NA	NA	1	NA	1	NA	NA	NA	1	NA	1	NA	NA	NA	NA	1	NA	NA	NA	NA	NA	NA	NA
Iris virginica L.	Native	5	OBL	NA	NA	1	1	NA	1	NA	NA	NA	NA	NA	NA	NA	NA	NA	NA	NA	1	NA	NA	NA	NA	1	NA	NA	1	NA	NA
Isoetes engelmannii A.Braun	Native	5	OBL	NA	NA	NA	NA	NA	NA	NA	NA	NA	NA	NA	NA	NA	NA	NA	NA	NA	NA	NA	NA	NA	NA	NA	NA	NA	1	NA	NA
Isoetes L.	NA	NA	NA	NA	NA	NA	NA	NA	NA	NA	NA	NA	NA	NA	NA	NA	NA	1	NA	NA	NA	NA	NA	NA	NA	NA	NA	NA	NA	NA	NA
Isolepis carinata Hook.f. & Arn. ex Torr.	Native	3	FACW	NA	NA	NA	NA	NA	NA	NA	NA	NA	NA	NA	NA	NA	NA	NA	NA	NA	NA	1	NA	NA	NA	NA	NA	NA	1	NA	NA
Isotria verticillata Raf.	Native	7	FACU	NA	NA	NA	NA	NA	NA	NA	NA	NA	NA	NA	NA	NA	NA	NA	NA	NA	NA	NA	NA	1	NA	NA	NA	NA	NA	NA	NA
Itea virginica L.	Native	6	FACW	1	1	1	NA	NA	NA	1	NA	1	1	NA	1	1	1	NA	1	NA	1	NA	NA	1	1	NA	1	1	NA	1	NA
Iva annua L.	Native	2	FAC	NA	NA	NA	NA	NA	NA	NA	NA	NA	NA	NA	NA	NA	1	NA	NA	NA	NA	NA	NA	NA	NA	NA	NA	1	1	NA	NA
Iva frutescens L.	Native	4	FACW	NA	NA	NA	NA	1	NA	NA	NA	NA	NA	NA	NA	NA	NA	NA	NA	NA	1	NA	1	NA	NA	NA	NA	NA	NA	NA	NA
Iva imbricata Walter	Native	6	FACW	NA	NA	NA	NA	1	NA	NA	NA	NA	NA	NA	NA	NA	NA	NA	NA	NA	NA	NA	1	NA	NA	NA	NA	NA	NA	NA	NA
Iva microcephala Nutt.	Native	6	FACW	NA	NA	NA	NA	NA	NA	NA	NA	1	NA	NA	NA	1	NA	NA	NA	NA	NA	NA	NA	NA	NA	NA	NA	NA	NA	NA	NA
Jacquemontia tamnifolia (L.) Griseb.	Native	2	FACU	NA	NA	1	1	NA	NA	NA	NA	1	NA	NA	NA	1	NA	NA	NA	NA	NA	NA	NA	NA	NA	NA	1	1	1	NA	1
Jasminum nudiflorum Lindl.	NA	NA	NA	NA	NA	NA	NA	NA	NA	NA	NA	1	NA	NA	NA	NA	NA	NA	NA	NA	NA	NA	NA	NA	NA	NA	1	NA	NA	NA	NA
Juglans cinerea L.	Native	8	FACU	NA	1	NA	NA	NA	NA	NA	1	NA	NA	NA	1	NA	NA	NA	NA	NA	NA	NA	NA	NA	NA	NA	NA	NA	NA	NA	NA
Juglans nigra L.	Native	7	UPL	1	1	NA	1	NA	NA	1	NA	NA	NA	NA	1	NA	1	NA	1	1	NA	1	NA	NA	1	NA	1	NA	1	1	NA
Juncus acuminatus Michx.	Native	4	OBL	1	1	NA	1	NA	NA	1	NA	NA	NA	NA	NA	NA	1	NA	1	NA	1	1	1	1	1	NA	1	NA	1	NA	NA
Juncus biflorus Elliott	Native	4	FACW	NA	NA	NA	NA	NA	NA	NA	NA	NA	NA	NA	NA	1	NA	NA	NA	1	1	NA	NA	NA	NA	NA	1	NA	NA	NA	NA
Juncus brachycarpus Engelm.	Native	4	FACW	NA	NA	NA	NA	NA	NA	NA	NA	NA	NA	NA	NA	NA	NA	1	NA	NA	NA	1	NA	NA	NA	NA	NA	NA	NA	NA	NA
Juncus bufonius L.	Native	4	FACW	NA	NA	NA	NA	NA	NA	NA	NA	1	NA	NA	NA	NA	NA	1	NA	NA	NA	1	1	NA	NA	NA	NA	NA	NA	NA	NA
Juncus canadensis J.Gay	Native	4	OBL	NA	NA	NA	NA	NA	NA	NA	NA	NA	NA	NA	NA	NA	NA	NA	NA	NA	NA	NA	NA	NA	NA	NA	1	NA	NA	NA	NA
Juncus coriaceus Mack.	Native	4	FACW	1	1	NA	1	NA	NA	1	NA	NA	1	NA	NA	NA	NA	NA	1	NA	1	1	1	NA	NA	1	1	1	1	1	NA
Juncus debilis A.Gray	Native	4	OBL	NA	NA	NA	1	NA	NA	NA	1	NA	NA	NA	NA	NA	NA	NA	1	NA	NA	NA	NA	1	NA	NA	NA	NA	NA	NA	NA
Juncus dichotomus Elliott	Native	3	FACW	1	NA	1	1	NA	1	NA	NA	1	1	NA	NA	1	NA	1	NA	NA	1	1	1	1	NA	1	1	1	1	NA	NA
Juncus diffusissimus Buckley	Native	4	FACW	1	NA	NA	NA	NA	NA	NA	NA	NA	1	NA	NA	NA	NA	NA	NA	NA	NA	1	NA	NA	NA	1	1	NA	NA	NA	1
Juncus effusus L.	Native	3	OBL	1	1	1	1	NA	NA	1	1	1	1	NA	1	NA	NA	1	1	NA	1	1	1	1	1	1	1	NA	1	NA	1
Juncus elliottii Chapm.	Native	4	OBL	NA	NA	NA	NA	NA	NA	NA	NA	1	NA	NA	NA	NA	NA	NA	NA	NA	NA	NA	NA	NA	NA	NA	NA	NA	NA	NA	NA
Juncus georgianus Coville ex Small	NA	NA	NA	NA	NA	NA	1	NA	NA	NA	NA	NA	NA	NA	NA	NA	NA	NA	NA	NA	NA	NA	NA	NA	NA	NA	NA	NA	NA	NA	NA
Juncus gymnocarpus Coville	Native	6	OBL	NA	NA	NA	NA	NA	NA	NA	NA	NA	1	NA	1	NA	NA	NA	1	NA	NA	NA	NA	NA	NA	NA	NA	NA	NA	NA	NA
Juncus marginatus Rostk.	Native	5	FACW	NA	NA	NA	1	NA	1	NA	1	1	1	NA	NA	1	NA	NA	1	NA	1	1	1	NA	1	NA	NA	NA	NA	NA	NA
Juncus megacephalus M.A.Curtis	Native	4	OBL	NA	NA	NA	NA	NA	NA	NA	NA	NA	NA	NA	NA	NA	NA	NA	NA	NA	NA	NA	1	NA	NA	NA	NA	NA	NA	NA	NA
Juncus nodatus Coville	NA	NA	NA	NA	NA	NA	NA	NA	NA	1	NA	NA	NA	NA	NA	NA	NA	NA	NA	NA	NA	NA	NA	NA	NA	NA	NA	NA	NA	NA	NA
Juncus nodosus L.	NA	NA	NA	NA	NA	NA	NA	NA	NA	NA	NA	NA	NA	NA	NA	NA	NA	NA	NA	NA	1	NA	NA	NA	NA	NA	NA	NA	NA	NA	NA
Juncus polycephalos Michx.	NA	NA	NA	NA	NA	NA	NA	NA	NA	NA	NA	NA	NA	NA	NA	NA	NA	NA	NA	NA	NA	NA	NA	NA	NA	NA	NA	NA	1	NA	NA
Juncus polycephalus Michx.	Native	4	OBL	NA	NA	1	1	NA	1	NA	NA	1	NA	NA	NA	1	NA	NA	NA	NA	NA	NA	NA	NA	NA	1	NA	NA	NA	NA	NA
Juncus pylaei Laharpe	NA	NA	NA	NA	NA	NA	NA	NA	NA	NA	NA	NA	NA	NA	NA	NA	1	NA	NA	NA	NA	NA	NA	NA	NA	NA	NA	NA	NA	NA	NA
Juncus repens Michx.	Native	4	OBL	NA	NA	NA	NA	NA	NA	NA	NA	1	NA	NA	NA	NA	NA	NA	NA	NA	NA	NA	1	NA	NA	1	NA	NA	NA	NA	NA
Juncus roemerianus Scheele	Native	6	OBL	NA	NA	NA	NA	NA	NA	NA	NA	NA	NA	NA	NA	NA	NA	NA	NA	NA	1	NA	1	NA	NA	NA	NA	NA	NA	NA	NA
Juncus scirpoides Lam.	Native	4	FACW	NA	NA	1	1	NA	1	NA	NA	1	1	NA	NA	NA	NA	NA	NA	1	NA	NA	1	NA	NA	1	1	NA	NA	NA	NA
Juncus secundus Poir.	Native	6	FAC	NA	NA	NA	NA	NA	NA	NA	NA	NA	NA	NA	NA	NA	NA	NA	NA	NA	NA	NA	NA	NA	NA	NA	NA	NA	NA	NA	1
Juncus tenuis Willd.	Native	3	FAC	1	1	NA	1	NA	NA	1	1	1	1	NA	NA	NA	1	1	1	1	NA	1	NA	NA	1	NA	1	NA	1	NA	NA
Juncus validus Coville	Native	4	FACW	NA	NA	NA	NA	NA	NA	NA	NA	NA	NA	NA	NA	NA	NA	NA	1	1	NA	NA	NA	NA	NA	1	NA	NA	NA	NA	1
Juniperus communis L.	Native	6	FACU	NA	NA	NA	NA	NA	NA	NA	NA	NA	NA	NA	NA	NA	NA	NA	NA	NA	NA	NA	NA	NA	NA	NA	1	NA	NA	NA	NA
Juniperus virginiana L.	Native	4	FACU	1	1	1	1	1	NA	1	NA	1	1	NA	1	1	NA	1	NA	1	NA	1	1	1	1	NA	1	1	1	1	1
Justicia ovata Lindau	Native	6	OBL	NA	NA	NA	NA	NA	NA	NA	NA	1	NA	NA	NA	NA	NA	NA	NA	NA	NA	NA	NA	NA	NA	NA	NA	1	NA	1	NA
Kali turgida (Dumort.) Gutermann	Non-Native*	1	FACU	NA	NA	NA	NA	1	NA	NA	NA	NA	NA	NA	NA	NA	NA	NA	NA	NA	NA	NA	1	NA	NA	NA	NA	NA	NA	NA	NA
Kalmia buxifolia (Bergius) Gift, Kron & P.F.Stevens	Native	5	FACU	NA	NA	NA	NA	NA	NA	NA	NA	NA	NA	1	NA	NA	NA	NA	NA	NA	NA	NA	NA	NA	NA	NA	NA	NA	NA	NA	NA
Kalmia hirsuta Walter	Native	6	FACW	NA	NA	1	NA	NA	NA	NA	NA	NA	NA	NA	NA	NA	NA	NA	NA	NA	NA	NA	1	NA	NA	NA	NA	NA	NA	NA	NA
Kalmia latifolia L.	Native	4	FACU	1	1	NA	1	NA	NA	1	1	NA	1	1	1	NA	1	NA	1	NA	NA	NA	NA	1	NA	NA	1	NA	NA	NA	NA
Koelreuteria paniculata Laxm.	NA	NA	NA	NA	NA	NA	NA	NA	NA	NA	NA	NA	NA	NA	NA	NA	NA	NA	NA	NA	NA	NA	NA	NA	NA	NA	1	1	NA	NA	NA
Kosteletzkya pentacarpos (L.) Ledeb.	Native	5	OBL	NA	NA	NA	NA	NA	NA	NA	NA	NA	NA	NA	NA	NA	NA	NA	NA	NA	NA	NA	1	NA	NA	NA	NA	NA	NA	NA	NA
Krigia biflora S.F.Blake	Native	4	FACU	NA	NA	NA	NA	NA	NA	NA	NA	NA	1	NA	NA	NA	1	NA	NA	NA	NA	NA	NA	NA	NA	NA	NA	NA	NA	NA	NA
Krigia cespitosa (Raf.) K.L.Chambers	NA	NA	NA	1	NA	NA	1	NA	NA	NA	NA	1	NA	NA	NA	1	NA	NA	NA	1	NA	1	NA	NA	1	1	1	NA	1	NA	NA
Krigia dandelion Nutt.	Native	3	FACU	NA	NA	NA	NA	NA	NA	1	NA	1	NA	NA	NA	NA	NA	1	NA	NA	NA	1	NA	NA	NA	NA	NA	NA	NA	NA	NA
Krigia montana Nutt.	NA	NA	NA	NA	NA	NA	NA	NA	NA	NA	1	NA	1	1	NA	NA	NA	NA	NA	NA	NA	NA	NA	NA	NA	NA	NA	NA	NA	NA	NA
Krigia virginica Willd.	Native	3	FACU	1	1	1	1	NA	1	1	1	1	NA	NA	1	1	NA	1	NA	NA	NA	1	1	1	1	1	1	1	1	NA	NA
Kummerowia stipulacea Makino	Non-Native	1	FACU	NA	NA	NA	NA	NA	NA	NA	NA	NA	NA	NA	NA	NA	NA	NA	1	NA	NA	NA	NA	NA	NA	NA	NA	NA	NA	NA	NA
Kummerowia striata (Thunb. ex Murray) Schindl.	Non-Native	1	FACU	NA	NA	NA	1	NA	NA	1	NA	1	NA	NA	1	NA	NA	1	1	1	NA	1	NA	NA	NA	NA	1	NA	1	NA	NA
Lachnanthes caroliniana (Lam.) Dandy	Native	3	OBL	NA	NA	NA	NA	NA	1	NA	NA	1	NA	NA	NA	1	NA	NA	NA	NA	NA	NA	NA	NA	NA	NA	NA	NA	NA	NA	NA
Lachnocaulon anceps Morong	Native	4	FACW	NA	NA	NA	NA	NA	NA	NA	NA	1	NA	NA	NA	NA	NA	NA	NA	NA	NA	NA	NA	NA	NA	NA	NA	NA	NA	NA	NA
Lachnocaulon minus Small	Native	5	OBL	NA	NA	NA	NA	NA	NA	NA	NA	1	NA	NA	NA	NA	NA	NA	NA	NA	NA	NA	NA	NA	NA	NA	NA	NA	NA	NA	NA
Lackeya multiflora (Torr. & A.Gray) Fortunato, L.P.Queiroz & G.P.Lewis	Native	5	FAC	NA	NA	NA	NA	NA	NA	NA	NA	1	NA	NA	NA	NA	NA	NA	NA	NA	NA	NA	NA	NA	NA	NA	NA	NA	NA	NA	NA
Lactuca biennis (Moench) Fernald	NA	NA	NA	NA	NA	NA	NA	NA	NA	NA	NA	NA	NA	NA	NA	NA	NA	NA	NA	NA	NA	NA	NA	NA	NA	NA	1	NA	NA	NA	NA
Lactuca canadensis L.	Native	2	FACU	1	1	NA	1	NA	NA	1	1	1	NA	NA	NA	NA	NA	1	1	NA	NA	1	NA	NA	1	NA	1	NA	1	NA	1
Lactuca floridana (L.) Gaertn.	Native	2	FACU	1	1	1	1	NA	NA	1	NA	1	NA	NA	NA	NA	1	NA	1	NA	NA	1	NA	NA	NA	NA	NA	1	NA	1	NA
Lactuca graminifolia Michx.	NA	NA	NA	NA	NA	1	NA	NA	NA	NA	NA	1	NA	NA	NA	NA	NA	NA	NA	NA	NA	NA	1	1	NA	NA	NA	NA	NA	NA	NA
Lactuca hirsuta Muhl. ex Nutt.	NA	NA	NA	NA	NA	1	NA	NA	NA	NA	NA	NA	NA	NA	NA	NA	NA	NA	NA	NA	NA	NA	NA	NA	NA	NA	NA	NA	NA	NA	NA
Lactuca serriola L.	Non-Native	1	FAC	NA	NA	NA	1	NA	NA	NA	NA	NA	NA	NA	NA	NA	1	NA	NA	NA	NA	NA	NA	1	NA	NA	1	NA	NA	NA	NA
Lagerstroemia indica L.	NA	NA	NA	NA	1	NA	1	NA	NA	NA	NA	1	NA	NA	NA	NA	NA	NA	NA	NA	NA	NA	NA	NA	NA	NA	1	NA	NA	NA	NA
Lamium amplexicaule L.	NA	NA	NA	1	NA	NA	1	1	NA	1	NA	1	NA	NA	NA	1	NA	NA	NA	1	NA	NA	NA	NA	1	1	1	1	1	NA	1
Lamium purpureum L.	NA	NA	NA	1	NA	NA	1	NA	NA	1	NA	NA	NA	NA	NA	NA	1	NA	NA	NA	NA	NA	NA	NA	1	NA	1	1	NA	NA	NA
Lantana camara L.	Non-Native	1	FACU	NA	NA	NA	NA	1	NA	NA	NA	1	NA	NA	NA	NA	NA	NA	NA	NA	NA	NA	1	NA	NA	NA	NA	NA	NA	NA	NA
Lantana horrida Kunth	NA	NA	NA	NA	NA	1	NA	NA	NA	NA	NA	NA	NA	NA	NA	NA	NA	NA	NA	NA	NA	NA	NA	NA	NA	NA	NA	NA	NA	NA	NA
Laportea canadensis Wedd.	Native	7	FACW	NA	1	NA	NA	NA	NA	1	1	NA	NA	NA	1	NA	1	NA	1	NA	NA	NA	NA	NA	NA	NA	NA	1	NA	NA	NA
Lathyrus latifolius L.	NA	NA	NA	1	NA	NA	NA	NA	NA	NA	NA	NA	1	NA	NA	NA	NA	NA	NA	NA	NA	NA	NA	NA	1	NA	NA	NA	NA	NA	NA
Lathyrus palustris L.	Native	5	OBL	NA	NA	NA	NA	NA	NA	NA	NA	NA	NA	NA	NA	1	NA	NA	NA	NA	NA	NA	NA	NA	NA	NA	NA	NA	NA	NA	NA
Lathyrus venosus Muhl. ex Willd.	Native	5	FAC	NA	NA	NA	NA	NA	NA	NA	NA	NA	NA	NA	NA	NA	NA	NA	NA	NA	NA	NA	NA	NA	NA	NA	1	NA	NA	NA	NA
Lechea minor L.	NA	NA	NA	NA	NA	NA	NA	NA	NA	NA	NA	1	NA	NA	NA	NA	NA	NA	NA	NA	NA	NA	NA	NA	NA	NA	NA	NA	NA	NA	NA
Lechea mucronata Raf.	NA	NA	NA	NA	NA	NA	NA	NA	NA	NA	NA	1	NA	NA	NA	1	NA	NA	NA	NA	NA	NA	NA	1	NA	NA	NA	1	NA	NA	NA
Lechea racemulosa Lam.	NA	NA	NA	NA	1	NA	NA	NA	1	1	NA	NA	NA	NA	NA	NA	NA	NA	NA	NA	NA	NA	NA	NA	NA	NA	NA	1	NA	NA	NA
Lechea sessiliflora Raf.	NA	NA	NA	NA	NA	NA	NA	NA	NA	NA	NA	1	NA	NA	NA	NA	NA	NA	NA	NA	NA	NA	NA	NA	NA	NA	NA	NA	NA	NA	NA
Lechea tenuifolia Michx.	NA	NA	NA	NA	NA	NA	NA	NA	NA	NA	NA	NA	NA	NA	NA	NA	NA	NA	NA	NA	NA	1	NA	NA	NA	NA	NA	NA	1	NA	NA
Lechea torreyi Legg.	Native	7	FACU	NA	NA	NA	NA	NA	NA	NA	NA	NA	NA	NA	NA	NA	NA	NA	NA	NA	NA	NA	1	NA	NA	NA	NA	NA	NA	NA	NA
Leersia hexandra Sw.	Native	4	OBL	NA	NA	NA	NA	NA	NA	NA	NA	1	NA	NA	NA	NA	NA	NA	NA	NA	NA	NA	NA	NA	NA	NA	NA	NA	NA	NA	NA
Leersia lenticularis Michx.	Native	5	OBL	NA	NA	NA	NA	NA	NA	NA	NA	1	NA	NA	NA	NA	NA	NA	NA	NA	NA	NA	NA	NA	NA	NA	NA	1	NA	NA	NA
Leersia oryzoides (L.) Sw.	Native	5	OBL	1	1	NA	1	NA	NA	1	NA	NA	1	NA	1	NA	NA	NA	1	NA	1	NA	NA	1	1	1	1	1	NA	NA	NA
Leersia virginica Willd.	Native	5	FACW	NA	1	NA	1	NA	NA	1	NA	1	NA	NA	NA	NA	1	1	1	NA	NA	1	NA	NA	NA	NA	NA	1	1	1	NA
Leitneria floridana Chapm.	Native	5	OBL	NA	NA	NA	NA	NA	NA	NA	NA	1	NA	NA	NA	NA	NA	NA	NA	NA	NA	NA	NA	NA	NA	NA	NA	NA	NA	NA	NA
Lemna aequinoctialis Welw.	Native	5	OBL	NA	NA	NA	NA	NA	NA	NA	NA	NA	NA	NA	NA	NA	NA	NA	NA	NA	NA	NA	1	NA	NA	NA	NA	NA	1	NA	NA
Lemna valdiviana Phil.	Native	5	OBL	1	NA	1	NA	NA	NA	NA	NA	NA	NA	NA	NA	NA	NA	NA	NA	NA	NA	NA	1	NA	NA	1	NA	NA	NA	NA	NA
Leonotis nepetifolia (L.) R.Br.	Non-Native	1	FACU	NA	NA	NA	NA	NA	NA	NA	NA	1	NA	NA	NA	NA	NA	NA	NA	NA	NA	NA	1	NA	NA	NA	NA	NA	NA	NA	NA
Lepidium didymum L.	NA	NA	NA	NA	NA	NA	NA	1	NA	NA	NA	NA	NA	NA	NA	NA	NA	NA	NA	NA	NA	NA	NA	NA	NA	NA	NA	NA	NA	NA	NA
Lepidium virginicum L.	Native	2	UPL	1	1	1	1	1	NA	NA	1	1	NA	NA	NA	1	1	NA	NA	NA	NA	1	1	1	1	NA	1	1	1	NA	1
Lespedeza ‚àö√≥nuttallii Darl.	NA	NA	NA	NA	NA	NA	NA	NA	NA	NA	NA	NA	NA	NA	NA	NA	NA	NA	NA	NA	NA	NA	NA	NA	NA	NA	1	NA	NA	NA	NA
Lespedeza angustifolia (Pursh) Elliott	Native	4	FAC	NA	NA	NA	NA	NA	NA	NA	NA	1	NA	NA	NA	NA	NA	NA	NA	NA	NA	NA	NA	NA	NA	NA	NA	NA	NA	NA	NA
Lespedeza bicolor Turcz.	NA	NA	NA	1	1	NA	1	NA	NA	NA	1	1	NA	NA	1	1	1	1	1	NA	NA	1	NA	1	NA	NA	1	NA	NA	NA	NA
Lespedeza capitata Michx.	Native	4	FACU	NA	NA	NA	NA	NA	NA	NA	NA	1	NA	NA	NA	NA	NA	NA	NA	NA	NA	NA	NA	NA	NA	NA	NA	NA	NA	NA	NA
Lespedeza hirta Hornem.	NA	NA	NA	1	NA	1	1	NA	NA	1	1	1	NA	NA	NA	NA	1	NA	1	NA	NA	NA	1	NA	NA	NA	NA	NA	1	NA	NA
Lespedeza intermedia (S.Watson) Britton	NA	NA	NA	1	NA	NA	NA	NA	NA	NA	1	NA	1	NA	NA	1	1	NA	NA	NA	NA	NA	NA	NA	NA	NA	NA	NA	NA	NA	NA
Lespedeza juncea (L.) Pers.	NA	NA	NA	1	1	1	1	NA	NA	1	1	NA	NA	NA	1	1	1	1	1	1	NA	1	NA	1	1	NA	1	1	1	NA	NA
Lespedeza procumbens Michx.	NA	NA	NA	NA	NA	NA	1	NA	NA	1	NA	1	1	NA	NA	1	NA	NA	1	1	NA	1	NA	NA	1	NA	1	NA	1	NA	NA
Lespedeza repens Barton	NA	NA	NA	1	1	1	1	NA	1	1	1	1	1	NA	NA	1	1	1	1	1	NA	1	NA	NA	1	NA	NA	NA	1	NA	NA
Lespedeza stuevei Nutt.	NA	NA	NA	NA	NA	NA	1	NA	NA	NA	1	1	NA	NA	NA	NA	NA	1	NA	NA	NA	1	NA	1	NA	NA	NA	1	NA	NA	NA
Lespedeza thunbergii Nakai	NA	NA	NA	NA	NA	NA	NA	NA	NA	NA	NA	1	NA	NA	NA	NA	NA	NA	NA	NA	NA	NA	NA	NA	NA	NA	NA	NA	NA	NA	NA
Lespedeza violacea (L.) Pers.	NA	NA	NA	NA	NA	NA	NA	NA	NA	1	NA	NA	1	NA	NA	1	NA	NA	1	NA	NA	NA	NA	NA	1	NA	NA	NA	NA	1	NA
Lespedeza virgata DC.	NA	NA	NA	NA	NA	NA	NA	NA	NA	NA	NA	NA	NA	NA	NA	NA	NA	NA	NA	NA	NA	NA	NA	1	NA	NA	NA	NA	NA	NA	NA
Lespedeza virginica (L.) Britton	NA	NA	NA	1	NA	NA	1	NA	NA	1	NA	1	NA	NA	NA	1	NA	1	1	1	NA	1	NA	NA	1	NA	NA	NA	1	NA	NA
Leucanthemum vulgare Lam.	NA	NA	NA	1	1	NA	1	NA	NA	1	1	NA	1	NA	1	NA	1	1	1	NA	NA	1	NA	NA	1	NA	1	NA	1	NA	NA
Leucojum aestivum L.	NA	NA	NA	NA	NA	NA	NA	NA	NA	NA	NA	1	NA	NA	NA	NA	NA	NA	NA	NA	NA	NA	NA	NA	NA	NA	NA	NA	NA	NA	NA
Leucojum vernum L.	NA	NA	NA	NA	NA	NA	NA	NA	NA	NA	NA	NA	NA	NA	NA	NA	NA	NA	NA	NA	NA	NA	1	NA	NA	NA	NA	NA	NA	NA	NA
Leucothoe fontanesiana (Steud.) Sleumer	Native	7	FACW	NA	1	NA	NA	NA	NA	1	1	NA	1	NA	1	NA	NA	NA	1	NA	NA	NA	NA	NA	NA	NA	1	NA	NA	NA	NA
Liatris aspera Michx.	NA	NA	NA	NA	NA	NA	NA	NA	NA	NA	NA	1	NA	NA	NA	NA	NA	1	NA	NA	NA	NA	NA	NA	NA	NA	NA	NA	NA	NA	NA
Liatris elegans Michx.	NA	NA	NA	NA	NA	NA	NA	NA	NA	NA	NA	1	NA	NA	NA	NA	NA	NA	NA	NA	NA	NA	NA	NA	NA	NA	NA	NA	NA	NA	NA
Liatris elegantula K.Schum.	NA	NA	NA	NA	NA	NA	NA	NA	NA	NA	NA	NA	NA	NA	NA	NA	NA	NA	NA	1	NA	NA	NA	NA	NA	NA	1	NA	NA	1	NA
Liatris garberi A.Gray	NA	NA	NA	NA	NA	NA	NA	NA	1	NA	NA	NA	NA	NA	NA	NA	NA	NA	NA	NA	NA	NA	NA	NA	NA	NA	NA	NA	NA	NA	NA
Liatris gracilis Pursh	Native	7	FACU	NA	NA	1	NA	NA	NA	NA	NA	1	NA	NA	NA	NA	NA	NA	NA	NA	NA	NA	NA	NA	NA	NA	NA	NA	NA	NA	NA
Liatris pauciflora Pursh	NA	NA	NA	NA	NA	NA	NA	NA	1	NA	NA	NA	NA	NA	NA	NA	NA	NA	NA	NA	NA	NA	NA	1	NA	NA	NA	NA	NA	NA	NA
Liatris pilosa Willd.	NA	NA	NA	1	1	NA	1	NA	NA	1	1	1	1	NA	NA	NA	NA	1	1	NA	NA	NA	NA	NA	1	NA	NA	NA	NA	NA	NA
Liatris scariosa (L.) Willd.	Native	6	UPL	NA	1	NA	NA	NA	NA	NA	NA	NA	NA	NA	NA	NA	1	NA	NA	NA	NA	NA	NA	NA	NA	NA	NA	NA	NA	NA	NA
Liatris spicata Willd.	Native	4	FAC	NA	1	NA	NA	NA	NA	NA	1	NA	NA	1	1	1	NA	1	NA	1	NA	NA	NA	NA	NA	NA	1	NA	NA	NA	NA
Liatris squarrosa Michx.	NA	NA	NA	NA	NA	NA	NA	NA	NA	NA	NA	NA	NA	NA	NA	NA	NA	1	NA	NA	NA	NA	NA	NA	1	NA	NA	NA	NA	NA	NA
Liatris squarrulosa Michx.	NA	NA	NA	NA	NA	NA	NA	NA	1	NA	NA	NA	1	NA	NA	NA	1	NA	NA	NA	NA	NA	NA	NA	1	NA	NA	NA	NA	NA	NA
Liatris tenuifolia Nutt.	NA	NA	NA	NA	NA	1	NA	NA	1	NA	NA	1	NA	NA	NA	1	NA	NA	NA	NA	NA	NA	1	1	NA	NA	NA	NA	NA	NA	NA
Liatris virgata Nutt.	NA	NA	NA	NA	NA	NA	NA	NA	NA	1	NA	NA	NA	NA	NA	NA	NA	NA	NA	NA	NA	NA	NA	NA	NA	NA	NA	NA	NA	NA	NA
Licania michauxii Prance	NA	NA	NA	NA	NA	1	NA	NA	1	NA	NA	1	NA	NA	NA	1	NA	NA	NA	NA	NA	NA	NA	NA	NA	NA	NA	NA	NA	NA	NA
Ligusticum canadense Britton	Native	6	FAC	NA	1	NA	NA	NA	NA	1	1	NA	NA	1	NA	NA	1	NA	1	NA	NA	1	NA	NA	NA	NA	1	NA	NA	NA	NA
Ligustrum japonicum Thunb.	Non-Native	1	FAC	NA	NA	NA	NA	NA	NA	NA	NA	NA	NA	NA	NA	NA	NA	NA	NA	NA	NA	1	1	1	NA	NA	1	1	NA	1	NA
Ligustrum lucidum W.T.Aiton	NA	NA	NA	NA	NA	NA	NA	NA	NA	NA	NA	NA	NA	NA	NA	NA	NA	NA	NA	NA	NA	NA	1	NA	NA	NA	NA	NA	NA	NA	NA
Ligustrum sinense Lour.	Non-Native	0	FAC	1	1	1	1	1	NA	1	1	1	1	NA	1	NA	1	1	1	1	NA	1	1	1	1	1	1	1	1	1	NA
Lilaeopsis chinensis (L.) Kuntze	Native	6	OBL	NA	NA	NA	NA	NA	NA	NA	NA	NA	NA	NA	NA	NA	NA	NA	NA	NA	1	NA	1	NA	NA	NA	NA	NA	NA	NA	NA
Lilium canadense L.	Native	7	FAC	NA	NA	NA	NA	NA	NA	NA	NA	NA	NA	NA	NA	NA	NA	1	NA	NA	NA	NA	NA	1	NA	NA	NA	NA	NA	NA	NA
Lilium catesbaei Walter	Native	5	FACW	NA	NA	NA	NA	NA	NA	NA	NA	1	NA	NA	NA	NA	NA	NA	NA	NA	NA	NA	NA	NA	NA	NA	NA	NA	NA	NA	NA
Lilium lancifolium Thunb.	NA	NA	NA	NA	NA	NA	NA	NA	NA	NA	NA	NA	NA	NA	NA	NA	NA	NA	NA	NA	NA	NA	NA	NA	1	NA	NA	NA	NA	NA	NA
Lilium michauxii Poir.	Native	5	FAC	1	1	NA	NA	NA	NA	NA	1	NA	1	NA	NA	NA	NA	NA	NA	NA	NA	NA	NA	NA	NA	NA	1	NA	NA	1	NA
Lilium superbum L.	Native	5	FACW	NA	NA	NA	NA	NA	NA	1	NA	NA	NA	NA	1	NA	1	NA	1	NA	NA	NA	NA	NA	NA	NA	1	NA	NA	NA	NA
Limnobium spongia Steud.	Native	3	OBL	NA	NA	NA	NA	NA	NA	NA	NA	NA	NA	NA	NA	NA	NA	NA	NA	NA	NA	NA	1	NA	NA	NA	NA	NA	NA	NA	NA
Limonium carolinianum Britton	Native	6	OBL	NA	NA	NA	NA	NA	NA	NA	NA	NA	NA	NA	NA	NA	NA	NA	NA	NA	1	NA	1	NA	NA	NA	NA	NA	NA	NA	NA
Linaria canadensis (L.) Dum.-Courset	NA	NA	NA	1	NA	1	1	NA	1	NA	NA	1	1	NA	NA	NA	NA	NA	1	NA	NA	NA	NA	NA	NA	NA	NA	NA	NA	NA	NA
Lindera benzoin Meisn.	Native	7	FACW	NA	1	NA	NA	NA	NA	1	1	NA	NA	NA	1	1	1	NA	1	NA	NA	1	NA	NA	1	NA	1	1	NA	1	NA
Lindera melissifolia Blume	Native	6	FACW	NA	NA	NA	NA	NA	NA	NA	NA	1	NA	NA	NA	1	NA	NA	NA	NA	NA	NA	NA	NA	NA	NA	NA	NA	NA	NA	NA
Lindera subcoriacea Wofford	Native	9	OBL	NA	NA	NA	NA	NA	NA	NA	NA	NA	NA	NA	NA	NA	NA	NA	NA	NA	NA	NA	NA	1	NA	NA	NA	NA	NA	NA	NA
Lindernia dubia (L.) Pennell	Native	3	OBL	1	NA	NA	1	NA	NA	NA	NA	1	NA	NA	NA	NA	NA	NA	1	NA	NA	1	NA	NA	NA	NA	1	1	NA	NA	NA
Linum floridanum Trel.	Native	5	FAC	NA	NA	NA	NA	NA	NA	NA	NA	1	NA	NA	NA	NA	NA	NA	NA	NA	NA	NA	NA	NA	NA	NA	NA	NA	NA	NA	NA
Linum medium (Planch.) Britton	Native	5	FAC	NA	NA	NA	NA	NA	NA	NA	1	1	NA	NA	NA	NA	NA	NA	NA	NA	NA	1	NA	NA	NA	NA	NA	NA	1	NA	NA
Linum striatum Walter	Native	6	FACW	NA	1	NA	1	NA	NA	1	1	NA	1	NA	NA	NA	1	NA	1	NA	NA	NA	NA	NA	1	NA	NA	NA	NA	NA	NA
Linum sulcatum Riddell	NA	NA	NA	NA	NA	NA	NA	NA	NA	NA	NA	NA	NA	NA	NA	1	NA	NA	NA	NA	NA	NA	NA	NA	NA	NA	NA	NA	NA	NA	NA
Linum virginianum L.	Native	4	FAC	NA	NA	NA	NA	NA	NA	1	1	NA	NA	NA	NA	NA	NA	1	NA	NA	NA	NA	NA	NA	NA	NA	NA	NA	NA	NA	NA
Liparis liliifolia A.Rich. ex Lindl.	Native	6	FACU	NA	NA	NA	NA	NA	NA	NA	1	NA	NA	NA	NA	NA	NA	NA	NA	NA	NA	NA	NA	NA	NA	NA	NA	NA	NA	NA	NA
Liquidambar styraciflua L.	Native	3	FAC	1	1	1	1	NA	NA	1	NA	1	1	NA	1	1	1	1	1	1	NA	1	1	1	1	NA	1	1	1	1	1
Liriodendron tulipifera L.	Native	3	FACU	1	1	1	1	NA	1	1	1	NA	1	NA	1	NA	1	NA	1	NA	NA	1	NA	1	1	NA	1	1	1	1	NA
Liriope muscari L.H.Bailey	NA	NA	NA	NA	NA	NA	1	NA	NA	NA	NA	NA	NA	NA	NA	NA	NA	NA	NA	NA	NA	1	NA	NA	NA	NA	1	NA	NA	1	NA
Liriope spicata Lour.	NA	NA	NA	NA	NA	NA	NA	NA	NA	NA	NA	NA	NA	NA	NA	NA	NA	NA	NA	NA	NA	NA	NA	NA	1	NA	NA	1	NA	NA	NA
Lithospermum caroliniense (J.F.Gmel.) Mac Mill.	NA	NA	NA	NA	NA	NA	NA	NA	NA	NA	NA	1	NA	NA	NA	NA	NA	NA	NA	NA	NA	NA	NA	NA	NA	NA	NA	NA	NA	NA	NA
Lithospermum tuberosum Rugel ex A.DC.	NA	NA	NA	NA	NA	NA	NA	NA	NA	NA	NA	NA	NA	NA	NA	NA	NA	NA	NA	1	NA	NA	NA	NA	NA	NA	NA	NA	NA	1	NA
Lithospermum virginianum L.	NA	NA	NA	NA	NA	NA	NA	NA	1	NA	NA	1	NA	NA	NA	NA	NA	NA	NA	NA	NA	NA	NA	NA	NA	NA	NA	NA	NA	NA	NA
Livistona chinensis (Jacq.) R.Br. ex Mart.	NA	NA	NA	NA	NA	NA	NA	NA	NA	NA	NA	NA	NA	NA	NA	NA	NA	NA	NA	NA	NA	NA	1	NA	NA	NA	NA	NA	NA	NA	NA
Lobelia amoena Michx.	Native	6	OBL	NA	NA	NA	1	NA	NA	NA	1	1	1	NA	NA	1	1	NA	1	NA	NA	NA	NA	NA	NA	NA	NA	NA	1	1	NA
Lobelia boykinii Torr. & A.Gray ex A.DC.	Native	6	OBL	NA	NA	NA	NA	NA	NA	NA	NA	1	NA	NA	NA	NA	NA	NA	NA	NA	NA	NA	NA	NA	NA	NA	NA	NA	NA	NA	NA
Lobelia cardinalis L.	Native	4	FACW	1	1	NA	1	NA	NA	1	NA	1	1	NA	1	NA	1	NA	1	NA	NA	NA	NA	NA	1	NA	1	1	NA	NA	NA
Lobelia elongata Small	Native	6	OBL	NA	NA	NA	NA	NA	NA	1	NA	NA	1	NA	NA	NA	NA	NA	NA	NA	NA	NA	NA	NA	NA	NA	NA	1	NA	NA	NA
Lobelia flaccidifolia Small	Native	6	OBL	NA	NA	1	NA	NA	NA	NA	NA	NA	NA	NA	NA	NA	NA	NA	NA	NA	NA	NA	NA	NA	NA	NA	NA	NA	NA	NA	NA
Lobelia georgiana McVaugh	NA	NA	NA	NA	NA	NA	NA	NA	NA	NA	NA	NA	NA	NA	NA	NA	NA	NA	NA	NA	NA	NA	NA	NA	1	NA	NA	NA	NA	NA	NA
Lobelia glandulosa Walter	Native	4	OBL	NA	NA	NA	NA	NA	1	NA	NA	1	NA	NA	NA	1	NA	NA	NA	NA	NA	1	NA	NA	NA	NA	NA	NA	NA	NA	NA
Lobelia inflata L.	Native	4	FAC	NA	1	NA	1	NA	NA	1	1	NA	1	NA	1	NA	1	NA	1	NA	NA	NA	NA	NA	NA	NA	1	NA	NA	NA	NA
Lobelia nuttallii Roem. & Schult.	Native	4	FACW	NA	NA	NA	NA	NA	1	NA	NA	NA	NA	NA	NA	NA	NA	NA	NA	NA	NA	NA	NA	1	NA	NA	NA	NA	NA	NA	NA
Lobelia puberula Michx.	Native	4	FACW	1	1	NA	1	NA	NA	1	1	1	1	NA	1	NA	1	1	1	1	NA	1	NA	NA	NA	NA	1	NA	1	NA	NA
Lobelia siphilitica L.	Native	5	OBL	NA	NA	NA	NA	NA	NA	NA	NA	NA	NA	NA	NA	NA	NA	NA	NA	NA	NA	NA	NA	NA	1	NA	1	NA	NA	NA	NA
Lobelia spicata Lam.	Native	5	FAC	NA	1	NA	1	NA	NA	NA	1	NA	NA	NA	NA	NA	NA	1	1	NA	NA	NA	NA	NA	1	NA	1	NA	NA	NA	NA
Lolium multiflorum Lam.	NA	NA	NA	NA	1	NA	NA	NA	NA	1	NA	NA	NA	NA	1	NA	NA	1	NA	1	NA	1	NA	NA	1	1	1	1	1	NA	NA
Lolium perenne L.	Non-Native	1	FACU	1	NA	1	1	1	NA	NA	1	1	NA	NA	NA	NA	NA	NA	NA	NA	NA	NA	NA	NA	NA	NA	1	NA	NA	NA	1
Lonicera dioica L.	Native	7	FACU	NA	NA	NA	NA	NA	NA	NA	NA	NA	NA	NA	NA	NA	1	NA	NA	NA	NA	NA	NA	NA	NA	NA	NA	NA	NA	NA	NA
Lonicera fragrantissima Lindl. & Paxton	NA	NA	NA	NA	NA	NA	NA	NA	NA	NA	NA	NA	NA	NA	NA	NA	NA	NA	NA	NA	NA	NA	NA	NA	1	NA	1	1	NA	NA	NA
Lonicera japonica Thunb.	Non-Native	0	FAC	1	1	1	1	1	NA	1	1	1	NA	NA	1	1	1	1	1	1	NA	1	NA	1	1	NA	1	1	1	1	1
Lonicera maackii (Rupr.) Maxim.	NA	NA	NA	NA	NA	NA	NA	NA	NA	NA	NA	NA	NA	NA	NA	NA	NA	NA	NA	NA	NA	NA	NA	NA	1	NA	1	NA	NA	NA	NA
Lonicera sempervirens L.	Native	4	FACU	1	1	1	1	NA	NA	1	NA	1	NA	NA	NA	1	NA	1	NA	1	NA	1	NA	1	NA	NA	NA	NA	1	1	NA
Lorinseria areolata C.Presl	Native	5	OBL	1	NA	1	1	NA	NA	1	1	1	1	NA	1	NA	1	NA	NA	NA	1	1	1	1	NA	1	1	1	1	1	NA
Loropetalum chinense Oliv.	NA	NA	NA	NA	NA	NA	NA	NA	NA	NA	NA	NA	NA	NA	NA	NA	NA	NA	NA	NA	NA	NA	NA	NA	1	NA	NA	NA	NA	NA	NA
Lotus corniculatus L.	NA	NA	NA	NA	NA	NA	NA	NA	NA	NA	NA	NA	NA	NA	NA	NA	NA	NA	NA	NA	NA	NA	NA	1	NA	NA	1	NA	NA	NA	NA
Ludwigia alternifolia L.	Native	3	OBL	1	1	1	1	NA	NA	1	1	1	1	NA	1	NA	1	NA	1	NA	NA	1	NA	1	1	NA	1	NA	1	NA	NA
Ludwigia arcuata Walter	Native	4	OBL	NA	NA	NA	NA	NA	NA	NA	NA	NA	NA	NA	NA	NA	NA	NA	NA	NA	NA	NA	1	NA	NA	NA	NA	NA	NA	NA	NA
Ludwigia bonariensis (Micheli) H.Hara	NA	NA	NA	NA	NA	NA	NA	NA	NA	NA	NA	NA	NA	NA	NA	NA	NA	NA	NA	NA	NA	NA	NA	NA	NA	NA	NA	NA	NA	NA	1
Ludwigia decurrens Walter	Native	3	OBL	1	1	1	1	NA	NA	NA	NA	1	1	NA	NA	1	NA	NA	1	NA	NA	1	NA	NA	1	NA	1	1	1	NA	1
Ludwigia glandulosa Walter	Native	5	OBL	NA	NA	NA	NA	NA	NA	NA	NA	1	NA	NA	NA	NA	NA	NA	NA	NA	NA	NA	NA	NA	NA	NA	NA	1	NA	NA	NA
Ludwigia hirtella Raf.	Native	6	FACW	NA	NA	NA	NA	NA	NA	NA	NA	1	NA	NA	NA	NA	NA	NA	NA	NA	NA	NA	NA	NA	NA	NA	NA	NA	NA	NA	NA
Ludwigia lanceolata Elliott	Native	5	OBL	NA	NA	NA	NA	NA	NA	NA	NA	NA	NA	NA	NA	NA	NA	NA	NA	NA	NA	NA	1	NA	NA	NA	NA	NA	NA	NA	NA
Ludwigia leptocarpa (Nutt.) H.Hara	Native	4	OBL	1	NA	NA	NA	NA	NA	NA	NA	1	NA	NA	NA	NA	NA	NA	NA	NA	NA	NA	1	NA	NA	1	1	1	NA	NA	NA
Ludwigia linearis Walter	Native	5	OBL	1	NA	1	NA	NA	NA	NA	NA	1	NA	NA	NA	NA	NA	NA	NA	NA	NA	NA	NA	NA	NA	NA	NA	NA	NA	NA	NA
Ludwigia linifolia Poir.	Native	4	OBL	NA	NA	NA	NA	NA	NA	NA	NA	1	NA	NA	NA	NA	NA	NA	NA	NA	NA	NA	NA	NA	NA	NA	NA	NA	NA	NA	NA
Ludwigia maritima Harper	Native	5	FACW	NA	NA	NA	NA	1	NA	NA	NA	NA	NA	NA	NA	NA	NA	NA	NA	NA	NA	NA	NA	NA	NA	NA	NA	NA	NA	NA	NA
Ludwigia palustris (L.) Elliott	Native	4	OBL	1	NA	1	NA	NA	NA	1	NA	1	NA	NA	1	NA	1	NA	1	NA	NA	1	1	NA	NA	1	1	1	1	1	NA
Ludwigia peploides (Kunth) P.H.Raven	Non-Native*	1	OBL	NA	NA	NA	NA	NA	NA	NA	NA	NA	NA	NA	NA	NA	NA	NA	NA	NA	NA	NA	NA	NA	NA	NA	NA	1	NA	NA	NA
Ludwigia pilosa Walter	Native	4	OBL	NA	NA	1	NA	NA	NA	NA	NA	1	NA	NA	NA	NA	NA	NA	NA	NA	NA	NA	NA	NA	NA	NA	NA	NA	NA	NA	NA
Ludwigia repens Forst.	Native	4	OBL	NA	NA	NA	NA	NA	NA	NA	NA	1	1	NA	NA	NA	NA	NA	NA	NA	NA	NA	NA	NA	NA	NA	NA	1	NA	NA	NA
Ludwigia spathulata Torr. & A.Gray	Native	6	OBL	NA	NA	NA	NA	NA	NA	NA	NA	1	NA	NA	NA	NA	NA	NA	NA	NA	NA	NA	NA	NA	NA	NA	NA	NA	NA	NA	NA
Ludwigia sphaerocarpa Elliott	Native	4	OBL	NA	NA	NA	NA	NA	NA	NA	NA	1	NA	NA	NA	NA	NA	NA	NA	NA	NA	NA	NA	NA	NA	NA	NA	NA	NA	NA	NA
Ludwigia suffruticosa Walter	Native	5	OBL	NA	NA	NA	NA	NA	NA	NA	NA	1	NA	NA	NA	NA	NA	NA	NA	NA	NA	NA	NA	NA	NA	NA	NA	NA	NA	NA	NA
Ludwigia virgata Michx.	Native	5	OBL	NA	NA	NA	NA	NA	NA	NA	NA	1	NA	NA	NA	NA	NA	NA	NA	NA	NA	NA	NA	NA	NA	NA	NA	NA	NA	NA	NA
Lunaria annua L.	NA	NA	NA	NA	NA	NA	NA	NA	NA	NA	NA	NA	NA	NA	NA	NA	NA	NA	NA	NA	NA	NA	NA	NA	NA	NA	1	1	NA	NA	NA
Lupinus diffusus Nutt.	NA	NA	NA	NA	NA	1	NA	NA	NA	NA	NA	NA	NA	NA	NA	NA	NA	NA	NA	NA	NA	NA	NA	1	NA	NA	NA	NA	NA	NA	NA
Lupinus perennis L.	NA	NA	NA	NA	NA	NA	NA	NA	NA	NA	NA	1	NA	NA	NA	1	NA	NA	NA	NA	NA	NA	NA	NA	NA	NA	NA	NA	NA	NA	NA
Lupinus villosus Willd.	NA	NA	NA	NA	NA	NA	NA	NA	NA	NA	NA	1	NA	NA	NA	NA	NA	NA	NA	NA	NA	NA	1	NA	NA	NA	NA	NA	NA	NA	NA
Luzula acuminata Raf.	Native	5	FACU	NA	1	NA	NA	NA	NA	1	NA	NA	NA	NA	1	NA	1	NA	1	NA	NA	1	NA	NA	NA	NA	1	NA	NA	NA	NA
Luzula bulbosa (Alph.Wood) Smyth & L.C.Smyth	Native	4	FACU	1	NA	NA	NA	NA	NA	NA	NA	NA	NA	NA	NA	NA	NA	NA	NA	NA	NA	1	NA	NA	1	NA	NA	1	1	NA	NA
Luzula echinata (Small) F.J.Herm.	Native	5	FAC	1	NA	NA	1	NA	NA	1	NA	NA	1	NA	1	NA	1	1	1	NA	NA	1	NA	NA	NA	NA	1	1	NA	1	NA
Luzula lutea DC.	Native	5	FACU	NA	1	NA	NA	NA	NA	1	1	NA	NA	NA	NA	NA	NA	NA	NA	NA	NA	NA	NA	NA	NA	NA	NA	NA	NA	NA	NA
Lycopodiella alopecuroides (L.) R.Cranfill	Native	4	OBL	NA	NA	NA	NA	NA	1	NA	NA	1	NA	NA	NA	NA	NA	NA	NA	NA	NA	NA	NA	NA	NA	NA	NA	NA	NA	NA	NA
Lycopodiella appressa (Chapman) R.Cranfill	Native	4	OBL	NA	NA	NA	NA	NA	1	NA	NA	NA	1	NA	NA	NA	NA	NA	NA	NA	NA	NA	NA	NA	NA	NA	NA	NA	NA	NA	NA
Lycopodiella prostrata (R.M.Harper) Cranfill	Native	4	OBL	NA	NA	NA	NA	NA	NA	NA	NA	NA	NA	NA	NA	NA	NA	NA	NA	NA	NA	NA	NA	1	NA	NA	NA	NA	NA	NA	NA
Lycopodium clavatum L.	Native	3	FAC	NA	NA	NA	NA	NA	NA	NA	NA	NA	NA	NA	NA	NA	1	NA	NA	NA	NA	NA	NA	NA	NA	NA	NA	NA	NA	NA	NA
Lycopus amplectens Raf.	Native	5	OBL	NA	NA	NA	NA	NA	1	NA	NA	NA	NA	NA	NA	NA	NA	NA	NA	NA	NA	NA	NA	NA	NA	NA	NA	NA	NA	NA	NA
Lycopus angustifolius Elliott	NA	NA	NA	NA	NA	1	NA	NA	NA	NA	NA	1	NA	NA	NA	NA	NA	NA	NA	NA	NA	NA	NA	NA	NA	NA	NA	NA	NA	NA	NA
Lycopus L.	NA	NA	NA	NA	NA	NA	NA	NA	NA	NA	NA	NA	NA	NA	NA	NA	NA	NA	NA	NA	NA	NA	NA	NA	NA	1	NA	NA	NA	NA	NA
Lycopus rubellus Moench	Native	5	OBL	NA	NA	NA	1	NA	NA	NA	NA	1	NA	NA	NA	NA	NA	NA	NA	NA	NA	1	NA	1	NA	NA	NA	1	NA	NA	NA
Lycopus virginicus L.	Native	5	OBL	1	1	NA	1	NA	NA	NA	1	NA	1	NA	1	NA	1	NA	1	NA	1	NA	NA	NA	NA	NA	1	NA	1	1	NA
Lygodesmia aphylla DC.	NA	NA	NA	NA	NA	NA	NA	NA	NA	NA	NA	1	NA	NA	NA	NA	NA	NA	NA	NA	NA	NA	NA	NA	NA	NA	NA	NA	NA	NA	NA
Lygodium japonicum (Thunb.) Sw.	Non-Native	0	FAC	NA	NA	NA	NA	NA	NA	NA	NA	1	NA	NA	NA	1	NA	NA	NA	NA	NA	NA	1	NA	1	1	1	1	NA	NA	1
Lygodium palmatum (Bernh.) Sw.	Native	5	FACW	NA	1	NA	NA	NA	NA	NA	NA	NA	1	NA	1	NA	NA	NA	NA	NA	NA	NA	NA	NA	NA	NA	NA	NA	NA	NA	NA
Lyonia ferruginea Nutt.	Native	6	FACU	NA	NA	NA	NA	NA	NA	NA	NA	NA	NA	NA	NA	1	NA	NA	NA	NA	NA	NA	1	NA	NA	NA	NA	NA	NA	NA	NA
Lyonia fruticosa G.S.Torr. ex B.L.Rob.	Native	6	FACW	NA	NA	NA	NA	NA	NA	NA	NA	NA	NA	NA	NA	NA	NA	NA	NA	NA	NA	NA	1	NA	NA	NA	NA	NA	NA	NA	NA
Lyonia ligustrina DC.	Native	5	FACW	NA	1	NA	NA	NA	NA	1	1	NA	1	NA	NA	NA	NA	NA	1	NA	NA	NA	NA	NA	NA	NA	1	NA	NA	NA	NA
Lyonia lucida (Lam.) C.Koch	Native	5	FACW	NA	NA	1	NA	NA	1	NA	NA	1	NA	NA	NA	1	NA	NA	NA	NA	NA	NA	1	1	NA	NA	NA	1	NA	NA	NA
Lyonia mariana D.Don	Native	5	FAC	NA	NA	1	NA	NA	1	NA	NA	NA	NA	NA	NA	NA	NA	NA	NA	NA	NA	NA	NA	1	NA	NA	NA	NA	NA	NA	NA
Lysimachia arvensis (L.) U.Manns & Anderb.	Non-Native	0	FACU	NA	NA	NA	NA	NA	NA	NA	NA	1	NA	NA	NA	NA	NA	NA	NA	NA	NA	NA	NA	NA	NA	NA	NA	NA	NA	NA	1
Lysimachia ciliata L.	Native	5	FACW	1	1	NA	1	NA	NA	NA	NA	NA	NA	NA	NA	NA	NA	NA	1	1	NA	NA	NA	NA	1	NA	1	NA	1	NA	NA
Lysimachia fraseri Duby	Native	4	FAC	NA	1	NA	NA	NA	NA	NA	NA	NA	NA	NA	NA	NA	NA	NA	NA	NA	NA	NA	NA	NA	NA	NA	NA	NA	NA	NA	NA
Lysimachia lanceolata Walter	Native	5	FAC	NA	NA	NA	1	NA	NA	NA	1	1	NA	NA	NA	1	NA	NA	NA	NA	NA	NA	NA	NA	1	NA	1	NA	1	NA	NA
Lysimachia nummularia L.	Non-Native	1	FACW	NA	NA	NA	NA	NA	NA	1	NA	NA	NA	NA	NA	NA	NA	NA	NA	NA	NA	NA	NA	NA	NA	NA	1	NA	NA	NA	NA
Lysimachia quadrifolia L.	Native	5	FACU	NA	1	NA	NA	NA	NA	1	1	NA	1	NA	1	NA	1	NA	1	NA	NA	NA	NA	NA	NA	NA	1	NA	NA	NA	NA
Lysimachia tonsa (Alph.Wood) Alph.Wood ex R.Knuth	NA	NA	NA	NA	NA	NA	NA	NA	NA	NA	NA	NA	NA	NA	NA	NA	NA	NA	NA	NA	NA	NA	NA	NA	1	NA	NA	NA	NA	NA	NA
Lythrum alatum Pursh	Native	4	OBL	NA	NA	NA	NA	NA	NA	NA	NA	1	NA	NA	NA	NA	NA	NA	NA	1	NA	NA	NA	NA	NA	NA	NA	NA	NA	NA	NA
Lythrum lineare L.	NA	NA	NA	NA	NA	NA	NA	NA	NA	NA	NA	NA	NA	NA	NA	NA	NA	NA	NA	NA	1	NA	NA	NA	NA	NA	NA	NA	NA	NA	NA
Maclura pomifera (Raf.) C.K.Schneid.	Non-Native	1	FACU	NA	NA	NA	NA	NA	NA	NA	NA	NA	NA	NA	NA	NA	NA	NA	NA	NA	NA	NA	NA	NA	NA	NA	NA	NA	NA	1	NA
Macroptilium lathyroides (L.) Urb.	Non-Native	1	FACU	NA	NA	NA	NA	NA	NA	NA	NA	NA	NA	NA	NA	NA	NA	NA	NA	NA	NA	NA	NA	NA	NA	NA	NA	NA	NA	NA	1
Macrothelypteris torresiana (Gaudich.) Ching	Non-Native	1	FACW	NA	NA	NA	NA	NA	NA	NA	NA	NA	NA	NA	NA	NA	NA	NA	NA	NA	NA	1	NA	NA	1	NA	NA	1	NA	NA	NA
Magnolia acuminata L.	NA	NA	NA	NA	1	NA	1	NA	NA	NA	NA	NA	NA	NA	1	NA	1	NA	1	NA	NA	1	NA	NA	NA	NA	NA	NA	NA	NA	NA
Magnolia figo (Lour.) DC.	NA	NA	NA	NA	NA	NA	NA	NA	NA	NA	NA	NA	NA	NA	NA	NA	NA	NA	NA	NA	NA	NA	1	NA	NA	NA	NA	NA	NA	NA	NA
Magnolia fraseri Walter	Native	7	FACU	NA	1	NA	NA	NA	NA	NA	1	NA	1	NA	1	NA	1	NA	1	NA	NA	NA	NA	NA	NA	NA	NA	NA	NA	NA	NA
Magnolia grandiflora L.	Native	4	FAC	1	NA	1	1	NA	NA	NA	NA	1	1	NA	NA	NA	NA	NA	NA	NA	NA	1	1	NA	1	NA	1	1	NA	1	NA
Magnolia macrophylla Michx.	NA	NA	NA	NA	NA	NA	NA	NA	NA	NA	NA	NA	NA	NA	NA	NA	NA	NA	NA	NA	NA	NA	NA	NA	NA	NA	1	NA	NA	NA	NA
Magnolia tripetala L.	Native	7	FACU	1	NA	NA	NA	NA	NA	1	1	NA	NA	NA	NA	NA	NA	NA	NA	NA	NA	NA	NA	NA	NA	NA	1	NA	NA	NA	NA
Magnolia virginiana L.	Native	5	FACW	NA	NA	1	1	NA	1	NA	NA	NA	NA	NA	NA	1	NA	NA	NA	NA	NA	NA	1	1	NA	NA	1	1	NA	NA	NA
Maianthemum racemosum Link	Native	5	FACU	1	1	NA	1	NA	NA	1	1	NA	1	NA	1	NA	1	NA	1	NA	NA	1	NA	NA	1	NA	1	NA	1	1	NA
Malaxis unifolia Michx.	Native	5	FAC	NA	NA	NA	1	NA	NA	NA	NA	NA	1	NA	NA	NA	NA	NA	NA	NA	NA	1	NA	NA	NA	NA	1	NA	NA	NA	NA
Malus angustifolia (Aiton) Michx.	NA	NA	NA	NA	1	NA	1	NA	NA	NA	NA	NA	1	NA	NA	NA	NA	NA	1	1	NA	NA	NA	NA	1	NA	1	1	1	1	NA
Malus coronaria (L.) Mill.	NA	NA	NA	NA	NA	NA	NA	NA	NA	NA	NA	NA	NA	NA	NA	NA	NA	NA	NA	NA	NA	NA	NA	NA	NA	NA	1	NA	NA	NA	NA
Malus pumila Mill.	NA	NA	NA	NA	1	NA	NA	NA	NA	NA	NA	NA	NA	NA	NA	NA	NA	NA	NA	NA	NA	NA	NA	NA	NA	NA	NA	NA	NA	NA	NA
Manihot grahamii Hook.	NA	NA	NA	NA	NA	NA	NA	NA	NA	NA	NA	NA	NA	NA	NA	NA	NA	NA	NA	NA	NA	NA	1	NA	NA	NA	NA	NA	NA	NA	NA
Marshallia graminifolia (Walter) Small	Native	6	OBL	NA	NA	NA	NA	NA	1	NA	NA	NA	NA	NA	NA	NA	NA	NA	NA	NA	NA	NA	NA	NA	NA	NA	NA	NA	NA	NA	NA
Marshallia obovata Beadle & Boynt.	NA	NA	NA	NA	NA	NA	NA	NA	NA	1	NA	NA	NA	NA	NA	NA	NA	1	NA	NA	NA	NA	NA	NA	NA	NA	NA	NA	NA	NA	1
Matelea carolinensis (Jacq.) Woodson	NA	NA	NA	1	NA	NA	NA	NA	NA	NA	NA	1	NA	NA	1	NA	NA	NA	1	1	NA	NA	NA	NA	NA	NA	1	NA	NA	NA	NA
Matelea decipiens (Alexander) Woodson	NA	NA	NA	NA	NA	NA	NA	NA	NA	NA	NA	NA	NA	NA	NA	NA	NA	NA	NA	1	NA	1	NA	NA	1	NA	NA	NA	NA	NA	NA
Matelea flavidula (Chapm.) Woodson	NA	NA	NA	NA	NA	NA	NA	NA	NA	NA	NA	1	NA	NA	NA	NA	NA	NA	NA	1	NA	NA	NA	NA	NA	NA	NA	NA	NA	1	NA
Mayaca fluviatilis Aubl.	Native	5	OBL	NA	NA	NA	NA	NA	NA	NA	NA	NA	NA	NA	NA	NA	NA	NA	NA	NA	NA	NA	NA	1	NA	NA	NA	NA	NA	NA	NA
Mazus pumilus (Burm.f.) Steenis	Non-Native	1	FAC	NA	NA	NA	NA	NA	NA	NA	NA	NA	NA	NA	NA	NA	NA	NA	NA	NA	NA	NA	NA	NA	1	NA	1	NA	NA	NA	NA
Mecardonia acuminata Small	Native	4	FACW	NA	NA	NA	1	NA	NA	NA	NA	1	NA	NA	NA	1	NA	1	NA	1	NA	1	NA	NA	NA	NA	NA	NA	1	NA	NA
Medeola virginiana L.	NA	NA	NA	NA	1	NA	NA	NA	NA	1	1	NA	1	1	1	NA	1	NA	1	NA	NA	NA	NA	NA	NA	NA	1	NA	NA	NA	NA
Medicago arabica (L.) Huds.	NA	NA	NA	1	NA	NA	NA	NA	NA	NA	NA	NA	NA	NA	NA	NA	NA	NA	NA	NA	NA	NA	NA	NA	NA	NA	NA	NA	NA	NA	NA
Medicago lupulina L.	Non-Native	1	UPL	NA	NA	NA	NA	1	NA	NA	NA	NA	NA	NA	NA	NA	NA	NA	NA	1	NA	NA	1	NA	1	NA	1	NA	NA	NA	1
Medicago minima (L.) L.	NA	NA	NA	NA	NA	NA	NA	NA	NA	NA	NA	NA	NA	NA	NA	NA	NA	NA	NA	NA	NA	NA	1	NA	NA	NA	NA	NA	NA	NA	NA
Medicago polymorpha L.	Non-Native	1	FACU	NA	NA	NA	NA	1	NA	NA	NA	NA	NA	NA	NA	NA	NA	NA	NA	NA	NA	NA	NA	NA	NA	1	NA	NA	NA	NA	1
Melampyrum lineare Desr.	Native	6	FACU	NA	NA	NA	NA	NA	NA	NA	1	NA	NA	NA	NA	NA	1	NA	1	NA	NA	NA	NA	NA	NA	NA	NA	NA	NA	NA	NA
Melanthera nivea (L.) Small	Native	5	FACU	NA	NA	NA	NA	NA	NA	NA	NA	1	NA	NA	NA	NA	NA	NA	NA	NA	NA	NA	1	NA	NA	NA	NA	NA	NA	NA	NA
Melia azedarach L.	NA	NA	NA	1	NA	1	1	1	NA	NA	NA	1	NA	NA	NA	NA	NA	NA	NA	1	NA	1	1	1	1	NA	NA	1	1	NA	NA
Melica mutica Walter	NA	NA	NA	NA	1	NA	1	NA	NA	1	NA	1	1	NA	1	NA	1	1	1	1	NA	1	1	NA	1	NA	1	1	1	1	NA
Melilotus albus Medik.	NA	NA	NA	NA	NA	NA	1	1	NA	1	NA	NA	NA	NA	NA	NA	1	NA	NA	1	NA	NA	NA	NA	1	NA	1	NA	NA	NA	1
Melilotus indicus (L.) All.	Non-Native	1	FACU	NA	NA	NA	NA	NA	NA	NA	NA	NA	NA	NA	NA	NA	NA	NA	NA	NA	NA	NA	NA	NA	NA	NA	NA	NA	NA	NA	1
Melilotus officinalis Pall.	Non-Native	1	FACU	NA	NA	NA	NA	1	NA	NA	NA	NA	NA	NA	NA	NA	NA	1	NA	NA	NA	NA	NA	NA	NA	NA	NA	NA	NA	NA	NA
Melochia corchorifolia L.	Non-Native	1	FAC	NA	NA	NA	NA	NA	NA	NA	NA	1	NA	NA	NA	NA	NA	NA	NA	NA	NA	NA	NA	NA	NA	NA	NA	NA	NA	NA	1
Melothria pendula L.	Native	3	FAC	1	NA	NA	1	1	NA	NA	NA	1	NA	NA	NA	NA	1	NA	NA	NA	NA	1	1	NA	NA	1	1	1	NA	NA	NA
Menispermum canadense L.	Native	7	FACU	NA	NA	NA	NA	NA	NA	1	NA	NA	NA	NA	NA	NA	NA	NA	1	NA	NA	NA	NA	NA	NA	NA	1	1	NA	1	NA
Mentha gentilis L.	NA	NA	NA	NA	NA	NA	NA	1	NA	NA	NA	NA	NA	NA	NA	NA	NA	NA	NA	NA	NA	NA	NA	NA	NA	NA	NA	NA	NA	NA	NA
Micranthemum umbrosum (J.F.Gmel.) S.F.Blake	Native	4	OBL	NA	NA	NA	NA	NA	NA	NA	NA	1	NA	NA	NA	1	NA	NA	NA	NA	NA	NA	1	NA	NA	1	1	NA	NA	NA	NA
Micranthes micranthidifolia (Haw.) Small	Native	9	‚Äî	NA	NA	NA	NA	NA	NA	NA	NA	NA	NA	NA	1	NA	NA	NA	NA	NA	NA	NA	NA	NA	NA	NA	NA	NA	NA	NA	NA
Micranthes petiolaris (Raf.) Brouillet & Gornall	Native	7	‚Äî	NA	NA	NA	NA	NA	NA	NA	1	NA	1	1	NA	NA	NA	NA	NA	NA	NA	NA	NA	NA	NA	NA	NA	NA	NA	NA	NA
Micranthes virginiensis Small	Native	5	FAC	1	1	NA	1	NA	NA	NA	NA	NA	1	NA	NA	NA	NA	NA	1	NA	NA	1	NA	NA	1	NA	1	NA	NA	NA	NA
Microstegium vimineum (Trin.) A.Camus	Non-Native	0	FAC	1	1	NA	1	NA	NA	1	1	NA	1	NA	1	NA	1	NA	1	NA	NA	1	NA	NA	1	NA	1	NA	1	1	NA
Mikania scandens Willd.	Native	2	FACW	1	NA	1	1	NA	NA	NA	NA	1	NA	NA	NA	NA	NA	NA	NA	NA	1	1	1	1	1	1	1	1	1	1	NA
Mimosa quadrivalvis L.	NA	NA	NA	1	NA	1	1	NA	1	1	1	1	1	NA	1	1	NA	NA	1	NA	NA	NA	NA	1	1	NA	1	NA	NA	NA	NA
Mimulus alatus Soland.	Native	4	OBL	1	NA	NA	NA	NA	NA	NA	NA	NA	NA	NA	NA	NA	NA	NA	1	1	NA	NA	NA	NA	NA	NA	1	1	NA	1	NA
Mimulus ringens L.	Native	4	OBL	NA	1	NA	1	NA	NA	1	1	NA	1	NA	1	NA	NA	1	NA	NA	NA	1	NA	NA	1	NA	1	NA	NA	NA	NA
Mirabilis jalapa L.	Non-Native	1	FACU	NA	NA	NA	NA	NA	NA	NA	NA	NA	NA	NA	NA	NA	NA	NA	NA	NA	NA	NA	NA	NA	NA	NA	NA	1	NA	NA	NA
Miscanthus sinensis Andersson	Non-Native	0	UPL	NA	NA	NA	NA	NA	NA	NA	NA	NA	NA	NA	NA	NA	NA	NA	1	NA	NA	NA	NA	NA	NA	NA	NA	NA	NA	NA	NA
Mitchella repens L.	Native	3	FACU	1	1	NA	1	NA	NA	1	1	1	1	1	1	NA	1	NA	1	NA	NA	1	1	1	1	NA	1	1	1	1	NA
Mitreola petiolata (Gmel.) Torr. & A.Gray	Native	4	FACW	NA	NA	NA	NA	NA	NA	NA	NA	1	NA	NA	NA	1	NA	NA	NA	NA	NA	NA	1	NA	NA	NA	NA	NA	1	NA	NA
Mitreola sessifolia	NA	NA	NA	NA	NA	NA	NA	NA	NA	NA	NA	1	NA	NA	NA	NA	NA	NA	NA	NA	NA	NA	NA	NA	NA	NA	NA	NA	NA	NA	NA
Modiola caroliniana (L.) G.Don	Native	2	FACU	1	NA	NA	1	1	NA	NA	NA	NA	NA	NA	NA	1	NA	NA	NA	NA	NA	NA	NA	NA	1	NA	1	1	1	NA	NA
Mollugo verticillata L.	Non-Native	1	FAC	1	NA	NA	NA	1	NA	NA	NA	1	NA	NA	NA	1	NA	NA	1	NA	NA	1	NA	1	1	NA	1	NA	1	NA	NA
Monarda clinopodia L.	NA	NA	NA	NA	1	NA	NA	NA	NA	NA	1	NA	NA	NA	1	NA	1	NA	1	NA	NA	NA	NA	NA	NA	NA	NA	NA	NA	NA	NA
Monarda didyma L.	Native	5	FAC	NA	NA	NA	NA	NA	NA	NA	NA	NA	NA	NA	NA	NA	NA	NA	NA	NA	NA	NA	NA	NA	NA	NA	1	NA	NA	NA	NA
Monarda fistulosa L.	Native	5	FACU	NA	NA	NA	NA	NA	NA	NA	NA	NA	NA	NA	NA	NA	NA	NA	1	NA	NA	NA	NA	NA	1	NA	1	NA	NA	NA	NA
Monarda punctata L.	Native	3	FACU	NA	NA	NA	1	NA	NA	NA	NA	1	NA	NA	NA	1	NA	NA	1	1	NA	NA	NA	NA	NA	NA	1	1	NA	NA	NA
Mononeuria caroliniana (Walter) Dillenb. & Rabeler	NA	NA	NA	NA	NA	1	NA	NA	1	NA	NA	NA	NA	NA	NA	NA	NA	NA	NA	NA	NA	NA	NA	1	NA	NA	NA	NA	NA	NA	NA
Mononeuria uniflora (Walter) Dillenb. & Kadereit	Native	8	FACW	NA	NA	NA	NA	NA	NA	NA	NA	NA	NA	NA	NA	NA	NA	NA	NA	NA	NA	NA	NA	NA	1	NA	NA	NA	NA	NA	NA
Monotropa uniflora L.	Native	5	FACU	1	1	NA	1	NA	NA	1	1	1	1	NA	1	NA	1	NA	1	NA	NA	1	NA	NA	1	NA	1	NA	1	NA	NA
Morella caroliniensis (Mill.) Small	Native	5	FACW	NA	NA	1	NA	NA	1	NA	NA	1	NA	NA	NA	NA	NA	NA	NA	NA	NA	NA	NA	1	NA	NA	NA	NA	NA	NA	NA
Morella cerifera Small	Native	3	FAC	1	NA	1	NA	1	1	NA	NA	1	NA	NA	NA	1	NA	NA	NA	1	NA	1	1	1	NA	1	1	1	1	1	1
Morus alba L.	Non-Native	1	FACU	NA	NA	NA	NA	1	NA	NA	NA	NA	NA	NA	NA	NA	NA	NA	NA	1	NA	NA	NA	NA	1	NA	NA	1	NA	NA	1
Morus rubra L.	Native	3	FACU	1	1	1	1	NA	NA	1	NA	1	1	NA	1	1	1	1	1	1	NA	1	1	NA	1	NA	1	1	1	1	NA
Mosla dianthera (Buch.-Ham. ex Roxb.) Maxim.	Non-Native	1	FACU	NA	NA	NA	NA	NA	NA	NA	1	NA	NA	NA	NA	NA	NA	NA	NA	NA	NA	NA	NA	NA	1	NA	NA	NA	1	NA	NA
Muhlenbergia capillaris Trin.	Native	5	FAC	1	NA	NA	NA	NA	1	NA	NA	1	NA	NA	NA	1	NA	1	NA	1	NA	1	NA	NA	NA	NA	NA	NA	NA	NA	NA
Muhlenbergia expansa Trin.	Native	6	FACW	NA	NA	NA	NA	NA	NA	NA	NA	NA	NA	NA	NA	1	NA	NA	NA	NA	NA	NA	1	NA	NA	NA	NA	NA	NA	NA	NA
Muhlenbergia schreberi J.F.Gmel.	Native	4	FAC	NA	NA	NA	NA	NA	NA	1	1	NA	NA	NA	NA	NA	1	NA	1	NA	NA	1	NA	NA	1	NA	1	NA	1	NA	NA
Muhlenbergia sericea (Michx.) P.M.Peterson	Native	7	OBL	NA	NA	NA	NA	NA	NA	NA	NA	NA	NA	NA	NA	NA	NA	NA	NA	NA	NA	NA	1	NA	NA	NA	NA	NA	NA	NA	NA
Muhlenbergia sylvatica Torr.	Native	6	FACW	NA	NA	NA	NA	NA	NA	NA	NA	NA	NA	NA	NA	NA	1	NA	1	NA	NA	NA	NA	NA	NA	NA	NA	NA	NA	NA	NA
Muhlenbergia tenuiflora Britton, Sterns & Poggenb.	NA	NA	NA	NA	NA	NA	NA	NA	NA	NA	NA	NA	NA	NA	NA	NA	1	NA	1	NA	NA	NA	NA	NA	NA	NA	NA	NA	NA	NA	NA
Murdannia keisak (Hassk.) Hand.-Mazz.	Non-Native	0	OBL	1	NA	1	NA	NA	NA	1	NA	NA	1	NA	NA	NA	NA	NA	1	NA	1	1	NA	1	1	1	1	1	1	NA	NA
Murdannia nudiflora (L.) Brenan	Non-Native	1	FAC	NA	NA	NA	1	NA	NA	NA	NA	NA	NA	NA	NA	NA	NA	NA	NA	NA	NA	NA	NA	NA	NA	NA	NA	NA	NA	NA	1
Muscari neglectum Guss. ex Ten.	NA	NA	NA	NA	NA	NA	NA	NA	NA	1	NA	NA	NA	NA	NA	NA	NA	NA	NA	NA	NA	NA	NA	NA	1	NA	NA	NA	NA	NA	NA
Muscari racemosum (L.) Mill.	NA	NA	NA	1	NA	NA	1	NA	NA	NA	NA	NA	NA	NA	NA	NA	NA	NA	NA	NA	NA	NA	NA	NA	NA	NA	NA	NA	NA	NA	NA
Myosotis macrosperma Engelm.	Native	5	FAC	NA	NA	NA	NA	NA	NA	1	NA	1	NA	NA	NA	NA	NA	NA	1	NA	NA	NA	NA	NA	NA	NA	1	1	1	1	NA
Myosotis scorpioides L.	NA	NA	NA	NA	NA	NA	NA	NA	NA	NA	NA	NA	NA	NA	NA	NA	NA	NA	NA	NA	NA	NA	NA	NA	NA	NA	1	NA	NA	NA	NA
Myosotis verna Nutt.	Native	4	FACU	NA	NA	NA	NA	NA	NA	NA	NA	NA	NA	NA	NA	NA	NA	1	NA	NA	NA	NA	NA	NA	NA	NA	NA	NA	NA	NA	NA
Myriophyllum aquaticum (Vell.) Verdc.	Non-Native	0	OBL	1	NA	NA	1	NA	NA	NA	NA	NA	NA	NA	NA	NA	NA	NA	NA	NA	NA	NA	NA	NA	NA	NA	1	1	NA	NA	NA
Myriophyllum heterophyllum Michx.	Native	4	OBL	NA	NA	1	NA	NA	NA	NA	NA	NA	NA	NA	NA	NA	NA	NA	NA	NA	NA	NA	NA	NA	NA	NA	NA	NA	NA	NA	NA
Myriophyllum laxum Shuttl. ex Chapm.	Native	6	OBL	NA	NA	NA	NA	NA	NA	NA	NA	NA	NA	NA	NA	NA	NA	NA	NA	NA	NA	NA	NA	NA	NA	NA	1	NA	NA	NA	NA
Myriophyllum pinnatum Britton, Sterns & Poggenb.	Native	3	OBL	NA	NA	NA	NA	NA	NA	NA	NA	NA	NA	NA	NA	NA	NA	NA	NA	NA	NA	NA	NA	NA	NA	NA	1	NA	NA	NA	NA
Myriopteris lanosa (Michx.) Grusz & Windham	NA	NA	NA	1	NA	NA	1	NA	NA	NA	NA	NA	1	NA	NA	NA	NA	NA	1	NA	NA	NA	NA	NA	1	NA	1	NA	NA	NA	NA
Myriopteris tomentosa F	NA	NA	NA	NA	1	NA	1	NA	NA	NA	NA	NA	1	NA	NA	NA	NA	NA	NA	NA	NA	NA	NA	NA	NA	NA	NA	NA	NA	NA	NA
Nabalus albus Hook.	NA	NA	NA	NA	NA	NA	NA	NA	1	NA	NA	NA	NA	NA	NA	NA	NA	NA	NA	NA	NA	NA	NA	NA	NA	NA	NA	NA	NA	NA	NA
Nabalus altissima Hook.	NA	NA	NA	1	NA	NA	1	NA	NA	1	1	NA	1	NA	NA	NA	1	NA	1	NA	NA	NA	NA	NA	1	NA	1	NA	NA	1	NA
Nabalus serpentarius Hook.	NA	NA	NA	1	1	NA	NA	NA	NA	1	NA	1	NA	NA	1	NA	NA	NA	NA	NA	NA	1	NA	NA	NA	NA	NA	NA	1	1	NA
Nabalus trifoliolatus Cass.	NA	NA	NA	NA	NA	NA	NA	NA	NA	1	NA	NA	NA	NA	NA	NA	1	NA	1	NA	NA	NA	NA	NA	NA	NA	NA	NA	NA	NA	NA
Najas flexilis Rostk. & Schmidt	NA	NA	NA	NA	NA	NA	NA	NA	NA	1	NA	NA	NA	NA	NA	NA	NA	NA	NA	NA	NA	NA	NA	NA	NA	NA	NA	NA	NA	NA	NA
Najas gracillima A.Braun ex Magnus	NA	NA	NA	NA	NA	NA	NA	NA	NA	NA	NA	NA	NA	NA	NA	NA	NA	NA	NA	NA	NA	NA	NA	NA	NA	NA	1	NA	NA	NA	NA
Najas minor All.	Non-Native	1	OBL	1	NA	NA	NA	NA	NA	1	NA	NA	NA	NA	NA	NA	NA	NA	NA	NA	NA	NA	NA	NA	NA	NA	NA	1	NA	NA	NA
Nandina domestica Thunb.	NA	NA	NA	NA	NA	NA	NA	NA	NA	NA	NA	1	NA	NA	NA	NA	NA	NA	NA	NA	NA	1	NA	NA	1	NA	1	1	NA	NA	NA
Narcissus incomparabilis Mill.	NA	NA	NA	NA	NA	1	NA	NA	NA	NA	NA	NA	NA	NA	NA	NA	NA	NA	NA	NA	NA	NA	NA	NA	NA	NA	NA	NA	NA	NA	NA
Narcissus jonquilla L.	NA	NA	NA	NA	NA	1	NA	NA	NA	NA	NA	NA	NA	NA	NA	NA	NA	NA	NA	NA	NA	NA	NA	NA	NA	NA	NA	NA	NA	NA	NA
Narcissus L.	NA	NA	NA	NA	NA	NA	1	NA	NA	NA	NA	NA	NA	NA	NA	NA	NA	NA	NA	NA	NA	NA	NA	NA	NA	NA	NA	NA	NA	NA	NA
Narcissus pseudonarcissus L.	NA	NA	NA	1	NA	NA	NA	NA	NA	1	NA	NA	NA	NA	NA	NA	NA	NA	1	NA	NA	NA	NA	NA	1	NA	1	NA	1	NA	NA
Nasturtium officinale W.T.Aiton	Non-Native	0	OBL	NA	NA	NA	NA	NA	NA	NA	NA	NA	NA	NA	NA	NA	NA	NA	NA	NA	NA	NA	NA	NA	1	NA	NA	NA	NA	NA	NA
Nelumbo lutea Willd.	Native	4	OBL	NA	NA	NA	NA	NA	NA	NA	NA	1	NA	NA	NA	NA	NA	NA	NA	NA	NA	NA	1	NA	NA	NA	NA	NA	NA	NA	NA
Nemophila aphylla (L.) Brummitt	Native	8	FACW	NA	NA	NA	NA	NA	NA	NA	NA	NA	NA	NA	NA	NA	NA	NA	NA	NA	NA	NA	NA	NA	NA	NA	NA	1	NA	NA	NA
Nemophila menziesii Hook. & Arn.	NA	NA	NA	NA	NA	NA	1	NA	NA	NA	NA	NA	NA	NA	NA	NA	NA	NA	NA	NA	NA	NA	NA	NA	NA	NA	NA	NA	NA	NA	NA
Neottia bifolia (Raf.) Baumbach	Native	7	FACW	NA	NA	NA	NA	NA	NA	NA	NA	NA	NA	NA	NA	NA	NA	NA	NA	NA	NA	NA	NA	NA	NA	NA	NA	NA	1	NA	NA
Nerium oleander L.	NA	NA	NA	NA	NA	NA	NA	NA	NA	NA	NA	NA	NA	NA	NA	NA	NA	NA	NA	NA	NA	NA	1	NA	NA	NA	NA	NA	NA	NA	1
Nolina georgiana Michx.	NA	NA	NA	NA	NA	1	NA	NA	1	NA	NA	NA	NA	NA	NA	1	NA	NA	NA	NA	NA	NA	NA	NA	NA	NA	NA	NA	NA	NA	NA
Nothoscordum bivalve Britton	Native	3	FACU	1	NA	NA	1	1	NA	NA	NA	1	NA	NA	NA	NA	NA	1	NA	1	NA	NA	NA	NA	1	NA	NA	1	1	1	NA
Nuphar advena Ait.	NA	NA	NA	NA	NA	NA	NA	NA	NA	NA	NA	NA	NA	NA	NA	NA	NA	NA	NA	NA	NA	NA	NA	1	NA	NA	NA	NA	NA	NA	NA
Nuphar lutea Sibth. & Sm.	Native	4	OBL	1	NA	NA	NA	NA	NA	NA	NA	NA	NA	NA	NA	NA	NA	NA	NA	NA	NA	NA	NA	NA	NA	NA	NA	NA	NA	NA	NA
Nuphar sagittifolia Pursh	NA	NA	NA	NA	NA	NA	NA	NA	NA	NA	NA	NA	NA	NA	NA	NA	NA	NA	NA	NA	1	NA	NA	NA	NA	NA	NA	NA	NA	NA	NA
Nuttallanthus canadensis (L.) D.A.Sutton	NA	NA	NA	NA	NA	NA	NA	1	NA	NA	NA	NA	NA	NA	1	1	NA	NA	NA	1	NA	1	1	1	1	NA	1	1	1	NA	1
Nuttallanthus texanus (Scheele) D.A.Sutton	NA	NA	NA	NA	NA	NA	NA	NA	NA	NA	NA	1	NA	NA	NA	NA	NA	NA	NA	NA	NA	NA	NA	NA	NA	NA	NA	NA	NA	NA	NA
Nymphaea odorata Aiton	Native	3	OBL	1	NA	1	NA	NA	1	NA	NA	1	NA	NA	NA	NA	NA	NA	NA	NA	1	NA	1	1	NA	NA	1	NA	NA	NA	NA
Nymphoides aquatica Kuntze	Native	5	OBL	NA	NA	1	NA	NA	NA	NA	NA	1	NA	NA	NA	NA	NA	NA	NA	NA	NA	NA	NA	NA	NA	NA	NA	NA	NA	NA	NA
Nymphoides cordata (Elliott) Fernald	Native	7	OBL	NA	NA	NA	NA	NA	NA	NA	NA	NA	NA	NA	NA	NA	NA	NA	NA	NA	NA	NA	NA	1	NA	NA	NA	NA	NA	NA	NA
Nyssa aquatica L.	Native	7	OBL	NA	NA	NA	NA	NA	NA	NA	NA	1	NA	NA	NA	1	NA	NA	NA	NA	NA	NA	NA	NA	NA	NA	NA	NA	NA	NA	NA
Nyssa ogeche Marshall	Native	6	OBL	NA	NA	1	NA	NA	NA	NA	NA	1	NA	NA	NA	1	NA	NA	NA	NA	NA	NA	NA	NA	NA	NA	NA	1	NA	NA	NA
Nyssa sylvatica Marshall	Native	5	FAC	1	1	1	1	NA	NA	1	1	1	1	NA	1	NA	1	1	1	NA	1	1	1	1	1	NA	1	1	1	1	NA
Obolaria virginica L.	Native	4	OBL	NA	1	NA	NA	NA	NA	NA	NA	1	NA	NA	NA	NA	NA	NA	1	NA	1	1	NA	NA	NA	NA	1	NA	NA	NA	NA
Oenothera biennis L.	Native	2	FACU	NA	1	1	1	1	NA	1	1	1	NA	NA	1	NA	1	1	1	1	NA	1	NA	NA	1	NA	1	NA	1	NA	NA
Oenothera curtissii Small	NA	NA	NA	NA	NA	NA	NA	NA	NA	NA	NA	1	NA	NA	NA	NA	NA	NA	NA	NA	NA	NA	NA	NA	NA	NA	NA	NA	NA	NA	NA
Oenothera drummondii Hook.	NA	NA	NA	NA	NA	NA	NA	1	NA	NA	NA	NA	NA	NA	NA	NA	NA	NA	NA	NA	NA	NA	NA	NA	NA	NA	NA	NA	NA	NA	NA
Oenothera filipes (Spach) W.L.Wagner & Hoch	NA	NA	NA	NA	NA	1	NA	NA	NA	NA	NA	1	NA	NA	NA	NA	NA	NA	NA	NA	NA	NA	NA	NA	1	NA	NA	NA	NA	NA	NA
Oenothera fruticosa L.	Native	4	FACU	NA	1	NA	NA	NA	NA	1	NA	1	NA	NA	NA	1	NA	1	NA	NA	NA	NA	NA	NA	NA	NA	NA	NA	1	NA	NA
Oenothera humifusa Nutt.	NA	NA	NA	NA	NA	NA	NA	NA	NA	NA	NA	NA	NA	NA	NA	NA	NA	NA	NA	NA	NA	NA	1	NA	NA	NA	NA	NA	NA	NA	NA
Oenothera laciniata Hill	Native	3	FACU	1	1	1	1	1	NA	NA	1	1	NA	NA	NA	1	NA	1	NA	1	NA	1	NA	1	NA	NA	1	1	1	NA	1
Oenothera simulans (Small) W.L.Wagner & Hoch	NA	NA	NA	NA	NA	NA	NA	NA	NA	NA	NA	NA	NA	NA	NA	NA	NA	NA	NA	NA	NA	NA	1	NA	NA	NA	NA	NA	NA	NA	NA
Oenothera speciosa Nutt.	NA	NA	NA	1	NA	NA	NA	1	NA	NA	NA	NA	NA	NA	NA	NA	NA	NA	NA	1	NA	NA	NA	NA	NA	NA	NA	NA	1	NA	NA
Oldenlandia boscii Chapm.	Native	5	FACW	NA	NA	1	NA	NA	1	NA	NA	1	NA	NA	NA	NA	NA	NA	NA	NA	NA	NA	NA	NA	NA	NA	NA	NA	NA	NA	NA
Oldenlandia corymbosa L.	Native	2	FAC	NA	NA	NA	NA	NA	NA	NA	NA	1	NA	NA	NA	NA	NA	NA	NA	NA	NA	NA	1	NA	NA	NA	NA	NA	NA	NA	NA
Olea europaea L.	NA	NA	NA	NA	NA	NA	NA	NA	NA	NA	NA	NA	NA	NA	NA	NA	NA	NA	NA	NA	NA	NA	1	NA	NA	NA	NA	NA	NA	NA	NA
Onoclea sensibilis L.	Native	5	FACW	1	1	NA	1	NA	NA	NA	NA	1	NA	NA	1	1	NA	NA	1	NA	NA	1	NA	NA	1	1	1	1	1	1	NA
Ophioglossum engelmannii Prantl.	Native	5	FACU	NA	NA	NA	NA	NA	NA	NA	NA	NA	NA	NA	NA	NA	NA	NA	NA	1	NA	NA	NA	NA	NA	NA	NA	NA	NA	1	NA
Ophioglossum petiolatum Hook.	Native	4	FAC	NA	NA	NA	NA	NA	NA	NA	NA	NA	NA	NA	NA	NA	NA	NA	NA	NA	NA	NA	1	NA	NA	NA	NA	NA	NA	NA	NA
Ophioglossum vulgatum L.	Native	6	FACW	NA	NA	NA	NA	NA	NA	NA	NA	NA	NA	NA	NA	NA	NA	1	1	NA	NA	NA	NA	NA	NA	NA	1	NA	1	NA	NA
Ophiopogon japonicus (L.f.) Ker Gawl.	NA	NA	NA	NA	NA	NA	NA	NA	NA	NA	NA	NA	NA	NA	NA	NA	NA	NA	NA	NA	NA	NA	NA	NA	NA	NA	1	NA	NA	NA	NA
Oplismenus compositus P.Beauv.	NA	NA	NA	NA	NA	NA	NA	NA	NA	NA	NA	1	NA	NA	NA	NA	NA	NA	NA	NA	NA	NA	NA	NA	NA	NA	NA	NA	NA	1	NA
Oplismenus hirtellus (L.) P.Beauv.	Native	3	FAC	NA	NA	NA	NA	NA	NA	NA	NA	NA	NA	NA	NA	NA	NA	NA	NA	NA	NA	NA	1	NA	NA	NA	NA	1	NA	NA	NA
Opuntia humifusa Raf.	NA	NA	NA	1	NA	1	1	1	1	NA	NA	1	NA	NA	NA	1	NA	1	NA	NA	NA	NA	1	1	1	NA	NA	1	NA	NA	NA
Opuntia pusilla (Haw.) Nutt.	NA	NA	NA	NA	NA	NA	NA	1	NA	NA	NA	NA	NA	NA	NA	NA	NA	NA	NA	NA	NA	NA	1	NA	NA	NA	NA	NA	NA	NA	NA
Orbexilum pedunculatum	Native	5	FACU	NA	NA	NA	NA	NA	NA	NA	NA	NA	NA	NA	NA	NA	1	1	1	NA	NA	NA	NA	NA	NA	NA	1	NA	1	1	NA
Ornithogalum umbellatum L.	Non-Native	1	FACU	NA	NA	NA	NA	1	NA	NA	NA	NA	NA	NA	NA	NA	NA	NA	NA	NA	NA	NA	NA	NA	1	NA	NA	NA	NA	NA	NA
Orontium aquaticum L.	Native	6	OBL	NA	NA	NA	1	NA	NA	NA	NA	NA	NA	NA	NA	NA	NA	NA	1	NA	1	NA	NA	1	NA	NA	NA	NA	NA	NA	NA
Orthosia scoparia (Nutt.) Liede & Meve	NA	NA	NA	NA	NA	NA	NA	NA	NA	NA	NA	NA	NA	NA	NA	NA	NA	NA	NA	NA	NA	NA	1	NA	NA	NA	NA	NA	NA	NA	NA
Osmorhiza claytonii Macl.	Native	7	FACU	NA	NA	NA	NA	NA	NA	NA	NA	NA	NA	NA	NA	NA	1	NA	NA	NA	NA	NA	NA	NA	NA	NA	NA	NA	NA	NA	NA
Osmunda regalis L.	Native	5	OBL	NA	NA	1	NA	NA	NA	NA	NA	1	NA	1	NA	NA	1	NA	1	NA	NA	1	NA	NA	NA	NA	NA	NA	NA	NA	NA
Osmunda spectabilis Willd.	NA	NA	NA	1	1	NA	NA	NA	NA	1	NA	NA	1	NA	1	NA	NA	NA	NA	NA	1	NA	1	1	NA	NA	1	1	NA	NA	NA
Osmundastrum cinnamomeum (L.) C.Presl	Native	5	FACW	1	1	1	1	NA	1	1	1	1	1	1	1	NA	1	NA	1	NA	1	1	1	1	NA	NA	1	1	NA	1	NA
Ostrya virginiana K.Koch	Native	6	FACU	1	1	NA	1	NA	NA	NA	NA	1	NA	NA	NA	NA	1	NA	1	1	NA	NA	NA	NA	NA	NA	1	1	1	1	NA
Oxalis articulata Savign.	NA	NA	NA	1	NA	NA	1	NA	NA	NA	NA	1	NA	NA	NA	NA	NA	NA	NA	NA	NA	NA	1	NA	NA	NA	NA	1	NA	NA	NA
Oxalis corniculata L.	Non-Native	1	UPL	1	NA	1	1	NA	NA	NA	1	1	NA	NA	NA	1	1	1	1	1	NA	NA	1	NA	1	NA	1	NA	1	NA	1
Oxalis dillenii Jacq.	Native*	2	FACU	1	1	NA	NA	1	NA	1	1	NA	1	NA	1	1	1	NA	NA	NA	NA	1	NA	NA	NA	1	NA	1	1	1	1
Oxalis grandis Small.	NA	NA	NA	NA	NA	NA	NA	NA	NA	NA	1	NA	NA	NA	NA	NA	NA	NA	1	NA	NA	NA	NA	NA	NA	NA	NA	NA	NA	NA	NA
Oxalis priceae Small	NA	NA	NA	NA	NA	NA	NA	NA	NA	NA	NA	1	NA	NA	NA	NA	NA	NA	NA	NA	NA	NA	1	NA	1	NA	NA	NA	NA	NA	NA
Oxalis violacea L.	NA	NA	NA	NA	1	NA	1	NA	NA	1	NA	NA	NA	NA	NA	NA	1	1	1	NA	NA	1	NA	NA	1	NA	1	NA	1	1	1
Oxydendrum arboreum DC.	Native	4	FACU	1	1	NA	1	NA	NA	1	1	NA	1	NA	1	NA	1	NA	1	NA	NA	1	NA	1	1	NA	1	NA	NA	NA	NA
Pachysandra terminalis Siebold & Zucc.	NA	NA	NA	NA	NA	NA	NA	NA	NA	NA	NA	NA	NA	NA	NA	NA	NA	NA	NA	NA	NA	1	NA	NA	NA	NA	NA	NA	NA	NA	NA
Packera anonyma (Wood) W.A.Weber & ‚àö√Ö.L‚àö‚àÇve	Native	2	FACU	1	1	NA	1	NA	NA	1	1	1	1	NA	1	NA	1	1	1	1	NA	1	NA	1	1	NA	1	NA	1	NA	NA
Packera aurea (L.) ‚àö√Ö.L‚àö‚àÇve & D.L‚àö‚àÇve	Native	4	FACW	NA	NA	NA	NA	NA	NA	NA	1	NA	NA	NA	1	NA	NA	NA	1	NA	NA	NA	NA	NA	NA	NA	NA	NA	NA	NA	NA
Packera glabella (Poir.) C.Jeffrey	Native	3	OBL	NA	NA	NA	1	NA	NA	NA	NA	NA	NA	NA	NA	NA	1	NA	NA	NA	NA	1	NA	NA	1	1	1	1	NA	1	1
Packera obovata (Willd.) W.A.Weber & ‚àö√Ö.L‚àö‚àÇve	Native	4	FACU	NA	NA	NA	NA	NA	NA	NA	NA	NA	NA	NA	1	NA	1	NA	NA	NA	NA	NA	NA	NA	NA	NA	NA	NA	NA	1	NA
Packera paupercula (Michx.) ‚àö√Ö.L‚àö‚àÇve & D.L‚àö‚àÇve	Native	5	FACW	NA	NA	NA	NA	NA	NA	NA	NA	NA	NA	NA	NA	NA	NA	NA	NA	NA	NA	NA	NA	NA	NA	NA	NA	NA	1	NA	NA
Packera tomentosa (Michx.) C.Jeffrey	Native	3	FACU	NA	NA	1	NA	NA	NA	NA	NA	1	NA	NA	NA	NA	NA	NA	NA	NA	NA	NA	NA	NA	NA	NA	NA	NA	NA	NA	NA
Panax quinquefolius L.	NA	NA	NA	NA	1	NA	NA	NA	NA	NA	NA	NA	NA	NA	1	NA	1	NA	1	NA	NA	NA	NA	NA	NA	NA	1	NA	NA	1	NA
Panax trifolius L.	NA	NA	NA	NA	NA	NA	NA	NA	NA	NA	NA	NA	NA	NA	NA	NA	NA	NA	1	NA	NA	NA	NA	NA	NA	NA	NA	NA	NA	NA	NA
Pancratium maritimum L.	NA	NA	NA	NA	NA	NA	NA	NA	NA	NA	NA	NA	NA	NA	NA	NA	NA	NA	1	NA	NA	NA	NA	NA	NA	NA	NA	NA	NA	NA	NA
Panicum aciculare Desv.	Native	4	FACU	NA	NA	1	NA	NA	NA	NA	NA	1	NA	NA	NA	1	NA	NA	NA	1	NA	NA	1	NA	NA	NA	NA	1	NA	NA	NA
Panicum acuminatum Sw.	Native	3	FAC	NA	1	1	NA	1	NA	1	NA	1	1	NA	NA	1	1	1	1	1	NA	1	NA	1	NA	1	NA	NA	1	NA	NA
Panicum amarum Elliott	Native	4	FAC	NA	NA	NA	NA	1	NA	NA	NA	NA	NA	NA	NA	NA	NA	NA	NA	NA	NA	NA	1	NA	NA	NA	NA	NA	NA	NA	NA
Panicum boreale Nash	NA	NA	NA	NA	NA	NA	NA	NA	NA	NA	NA	NA	NA	NA	NA	NA	NA	NA	NA	1	NA	NA	NA	NA	NA	NA	NA	NA	NA	NA	NA
Panicum boscii Poir.	NA	NA	NA	1	1	NA	1	NA	NA	1	1	1	1	NA	1	NA	1	1	1	1	NA	1	NA	NA	NA	NA	1	NA	1	1	NA
Panicum capillare L.	Native	2	FAC	NA	NA	NA	NA	NA	NA	NA	NA	NA	NA	NA	NA	NA	NA	1	NA	1	NA	NA	NA	NA	NA	NA	NA	NA	1	NA	NA
Panicum clandestinum L.	Native	7	FACW	1	NA	NA	1	NA	NA	1	1	NA	1	NA	NA	NA	NA	NA	1	NA	NA	1	NA	NA	1	NA	NA	NA	NA	NA	NA
Panicum commutatum Schult.	Native	6	FAC	1	1	NA	1	1	NA	NA	1	1	1	NA	1	1	1	1	1	1	NA	1	1	NA	1	NA	1	1	1	1	NA
Panicum depauperatum Muhl.	NA	NA	NA	1	NA	1	1	NA	NA	NA	1	NA	NA	NA	NA	NA	NA	1	NA	1	NA	1	NA	NA	1	NA	NA	NA	1	NA	NA
Panicum dichotomiflorum Michx.	Native	4	FACW	NA	NA	1	NA	1	NA	NA	NA	1	NA	NA	NA	NA	1	NA	NA	NA	NA	1	NA	NA	NA	1	NA	NA	1	NA	NA
Panicum dichotomum L.	Native	4	FAC	1	1	1	1	NA	1	1	1	1	1	NA	1	1	1	1	1	NA	NA	1	1	1	1	NA	1	1	1	NA	NA
Panicum ensifolium Baldwin ex Elliott	NA	NA	NA	NA	NA	NA	1	NA	NA	NA	NA	NA	NA	NA	NA	1	NA	NA	NA	NA	NA	NA	1	NA	NA	NA	NA	NA	NA	NA	NA
Panicum erectifolium Nash	Native	5	OBL	NA	NA	NA	1	NA	NA	NA	NA	1	NA	NA	NA	NA	NA	NA	NA	NA	NA	NA	NA	NA	NA	NA	NA	NA	NA	NA	NA
Panicum flexile Scribn.	Native	6	FAC	NA	NA	NA	NA	NA	NA	NA	NA	NA	NA	NA	NA	NA	NA	NA	NA	NA	NA	NA	NA	NA	NA	NA	NA	NA	1	NA	NA
Panicum gymnocarpon Elliott	Native	3	OBL	NA	NA	NA	NA	NA	NA	NA	NA	NA	NA	NA	NA	NA	NA	1	NA	NA	NA	NA	NA	NA	NA	NA	NA	1	NA	1	NA
Panicum hemitomon Schult.	Native	4	OBL	NA	NA	NA	NA	NA	NA	NA	NA	1	NA	NA	NA	NA	NA	NA	NA	NA	NA	NA	1	NA	NA	1	NA	NA	NA	NA	NA
Panicum L.	NA	NA	NA	NA	NA	NA	NA	NA	NA	NA	NA	NA	NA	NA	NA	NA	NA	NA	NA	NA	1	NA	NA	NA	NA	NA	NA	NA	NA	NA	NA
Panicum latifolium L.	Native	6	FACU	NA	NA	NA	NA	NA	NA	NA	1	NA	NA	NA	NA	NA	NA	NA	NA	NA	NA	NA	NA	NA	NA	NA	NA	NA	NA	NA	NA
Panicum laxiflorum Lam.	Native	6	FAC	1	1	NA	1	NA	NA	1	NA	NA	NA	NA	1	NA	1	1	1	1	NA	1	NA	NA	1	NA	1	NA	1	NA	NA
Panicum leucothrix Nash	NA	NA	NA	NA	NA	NA	NA	NA	NA	NA	NA	NA	NA	NA	NA	NA	NA	NA	NA	NA	NA	1	1	NA	NA	NA	NA	NA	NA	NA	NA
Panicum linearifolium Scribn.	NA	NA	NA	NA	NA	1	NA	NA	NA	NA	NA	NA	NA	NA	NA	1	NA	NA	NA	NA	NA	NA	NA	NA	NA	NA	NA	NA	NA	NA	NA
Panicum oligosanthes Schult.	Native	4	FACU	NA	NA	1	NA	NA	NA	NA	NA	NA	NA	NA	NA	NA	NA	NA	NA	NA	NA	1	1	NA	NA	NA	NA	NA	NA	NA	NA
Panicum ovale Elliott	Native	5	FACU	NA	NA	1	NA	NA	NA	NA	NA	NA	NA	NA	NA	NA	NA	1	NA	NA	NA	NA	NA	NA	NA	NA	NA	NA	NA	NA	NA
Panicum polyanthes Schult.	NA	NA	NA	NA	1	NA	1	NA	NA	1	NA	NA	1	NA	1	NA	1	NA	1	NA	NA	NA	NA	NA	1	NA	1	NA	1	NA	NA
Panicum portoricense Ham. ex Ham.	NA	NA	NA	NA	NA	NA	NA	NA	NA	NA	NA	NA	NA	NA	NA	NA	NA	NA	NA	NA	NA	NA	1	NA	NA	NA	NA	NA	NA	NA	NA
Panicum ravenelii Scribn. & Merr.	Native	5	FACU	NA	NA	NA	NA	NA	NA	NA	NA	NA	NA	NA	NA	NA	NA	NA	1	NA	NA	1	NA	NA	1	NA	NA	NA	NA	NA	NA
Panicum repens L.	Non-Native	0	FACW	NA	NA	1	NA	NA	1	NA	NA	NA	NA	NA	NA	NA	NA	NA	NA	NA	NA	NA	1	NA	NA	NA	NA	NA	NA	NA	NA
Panicum sabulorum Lam.	Native	4	FACU	NA	NA	1	NA	NA	NA	NA	NA	NA	NA	NA	NA	NA	NA	NA	NA	NA	NA	NA	NA	NA	NA	NA	NA	NA	NA	NA	NA
Panicum scabriusculum Elliott	Native	5	OBL	NA	NA	1	NA	NA	NA	NA	NA	NA	NA	NA	NA	NA	NA	NA	NA	NA	NA	NA	NA	1	NA	1	NA	NA	NA	NA	NA
Panicum scoparium Lam.	Native	4	FACW	1	1	1	NA	NA	1	1	NA	NA	1	NA	NA	1	1	NA	NA	NA	NA	1	NA	NA	1	NA	1	1	1	NA	1
Panicum sphaerocarpon Elliott	Native	4	FACU	NA	NA	NA	NA	NA	NA	1	1	1	NA	NA	NA	1	NA	NA	1	1	NA	1	NA	NA	NA	NA	1	NA	1	NA	NA
Panicum strigosum Muhl. ex Elliott	Native	4	FAC	NA	NA	1	NA	NA	NA	NA	NA	1	NA	NA	NA	NA	NA	1	NA	NA	NA	1	1	NA	NA	NA	NA	NA	NA	NA	NA
Panicum verrucosum Muhl.	Native	3	FACW	NA	NA	NA	NA	NA	1	NA	NA	1	NA	NA	NA	NA	NA	NA	NA	NA	NA	NA	1	NA	NA	NA	NA	NA	NA	NA	NA
Panicum virgatum L.	Native	4	FAC	1	NA	NA	NA	NA	NA	NA	NA	1	NA	NA	NA	NA	NA	1	NA	1	1	NA	NA	NA	1	NA	1	1	1	NA	NA
Parathelypteris noveboracensis (L.) Ching	Native	5	FAC	NA	1	NA	NA	NA	NA	1	1	NA	1	1	1	NA	1	NA	1	NA	NA	NA	NA	NA	NA	NA	1	NA	NA	NA	NA
Parietaria floridana Nutt.	Native	3	FAC	NA	NA	NA	NA	NA	NA	NA	NA	NA	NA	NA	NA	NA	NA	NA	NA	NA	NA	NA	1	NA	NA	NA	NA	NA	NA	NA	NA
Parnassia asarifolia Vent.	Native	8	OBL	NA	1	NA	NA	NA	NA	NA	NA	NA	1	NA	NA	NA	1	NA	1	NA	NA	NA	NA	NA	NA	NA	NA	NA	NA	NA	NA
Paronychia baldwinii Fenzl	NA	NA	NA	NA	NA	NA	NA	NA	NA	NA	NA	1	NA	NA	NA	1	NA	NA	NA	NA	NA	NA	NA	NA	NA	NA	NA	NA	NA	NA	NA
Paronychia herniarioides Nutt.	NA	NA	NA	NA	NA	NA	NA	NA	NA	NA	NA	NA	NA	NA	NA	1	NA	NA	NA	NA	NA	NA	NA	NA	NA	NA	NA	NA	NA	NA	NA
Paronychia rugelii Shuttl. ex Chapm.	NA	NA	NA	NA	NA	NA	NA	NA	NA	NA	NA	1	NA	NA	NA	NA	NA	NA	NA	NA	NA	NA	NA	NA	NA	NA	NA	NA	NA	NA	NA
Parthenium auriculatum Britton	NA	NA	NA	NA	NA	NA	NA	NA	NA	NA	NA	NA	NA	NA	NA	NA	NA	1	NA	NA	NA	NA	NA	NA	NA	NA	NA	NA	NA	NA	NA
Parthenium integrifolium L.	NA	NA	NA	NA	1	NA	NA	NA	NA	NA	1	NA	1	NA	NA	NA	NA	1	NA	NA	NA	NA	NA	NA	NA	NA	NA	NA	NA	NA	NA
Parthenocissus quinquefolia (L.) Planch.	Native	3	FACU	1	1	1	1	1	NA	1	1	1	1	NA	1	NA	1	1	1	1	NA	1	1	1	1	1	1	NA	1	1	1
Paspalum bifidum Nash	Native	6	FACW	NA	NA	NA	NA	NA	NA	NA	NA	1	NA	NA	NA	NA	NA	NA	NA	NA	NA	NA	NA	NA	NA	NA	NA	NA	NA	NA	NA
Paspalum dilatatum Poir.	Non-Native	1	FAC	1	NA	NA	1	1	NA	1	1	NA	NA	NA	NA	1	1	NA	NA	1	NA	1	NA	NA	1	NA	1	1	1	NA	NA
Paspalum dissectum L.	Native	4	OBL	NA	NA	NA	NA	NA	NA	NA	NA	1	NA	NA	NA	NA	NA	NA	NA	NA	NA	NA	NA	NA	NA	NA	NA	NA	NA	NA	NA
Paspalum distichum L.	Native	4	OBL	NA	NA	NA	NA	NA	NA	NA	NA	NA	NA	NA	NA	NA	NA	NA	NA	NA	1	NA	NA	NA	NA	NA	NA	NA	NA	NA	NA
Paspalum floridanum Michx.	Native	4	FACW	NA	NA	NA	1	NA	NA	1	NA	1	NA	NA	NA	NA	NA	1	NA	1	NA	1	NA	NA	NA	NA	NA	1	NA	NA	NA
Paspalum laeve Michx.	Native	4	FACW	NA	NA	1	NA	NA	NA	NA	NA	1	NA	NA	NA	NA	1	1	NA	NA	NA	1	NA	NA	NA	NA	NA	NA	1	NA	NA
Paspalum notatum Fluegge	Non-Native	0	FACU	NA	NA	NA	NA	NA	NA	1	NA	1	NA	NA	NA	NA	NA	NA	NA	1	NA	1	NA	1	NA	NA	1	NA	1	NA	1
Paspalum plicatulum Michx.	Native	4	FAC	NA	NA	NA	NA	NA	NA	NA	NA	1	NA	NA	NA	1	NA	NA	NA	NA	NA	NA	NA	NA	NA	NA	NA	NA	NA	NA	NA
Paspalum praecox Walter	Native	4	OBL	NA	NA	NA	NA	NA	NA	NA	NA	NA	NA	NA	NA	1	NA	NA	NA	NA	NA	NA	NA	NA	NA	NA	NA	NA	NA	NA	NA
Paspalum saurae (Parodi) Parodi	NA	NA	NA	NA	NA	1	NA	1	1	NA	NA	NA	NA	NA	1	1	NA	NA	NA	NA	NA	NA	1	NA	NA	NA	NA	1	NA	NA	NA
Paspalum scrobiculatum L.	Non-Native	1	FACW	NA	1	NA	NA	NA	NA	NA	NA	1	NA	NA	NA	1	NA	NA	NA	NA	NA	NA	NA	NA	NA	NA	NA	NA	NA	NA	NA
Paspalum setaceum Michx.	Native	4	FAC	NA	NA	1	NA	NA	1	NA	NA	1	NA	NA	NA	NA	NA	1	1	NA	NA	1	1	NA	NA	NA	1	NA	1	NA	NA
Paspalum urvillei Steud.	Non-Native	1	FAC	1	NA	1	1	NA	NA	NA	NA	1	NA	NA	NA	1	NA	NA	NA	NA	NA	1	1	1	1	1	1	1	1	NA	1
Paspalum vaginatum Sw.	Native	6	OBL	NA	NA	NA	NA	NA	NA	NA	NA	NA	NA	NA	NA	NA	NA	NA	NA	NA	NA	NA	1	NA	NA	NA	NA	NA	NA	NA	NA
Passiflora edulis Sims	NA	NA	NA	1	NA	NA	NA	NA	NA	NA	NA	NA	NA	NA	NA	NA	NA	NA	NA	NA	NA	NA	NA	NA	NA	NA	NA	NA	NA	NA	NA
Passiflora incarnata L.	NA	NA	NA	NA	1	1	NA	NA	NA	NA	1	1	NA	NA	1	1	NA	1	1	1	NA	1	NA	1	1	NA	1	1	1	NA	NA
Passiflora lutea L.	NA	NA	NA	1	1	NA	NA	NA	NA	NA	1	1	1	NA	1	NA	1	1	1	1	NA	1	1	1	NA	NA	1	1	1	1	NA
Paulownia tomentosa Steud.	NA	NA	NA	1	1	NA	1	NA	NA	1	1	NA	1	NA	1	NA	1	1	NA	NA	NA	NA	NA	NA	1	NA	1	NA	NA	NA	NA
Pedicularis canadensis L.	Native	5	FACU	NA	1	NA	NA	NA	NA	1	1	NA	NA	NA	1	NA	1	NA	1	NA	NA	NA	NA	NA	NA	NA	NA	NA	NA	NA	NA
Pellaea atropurpurea (L.) Link.	NA	NA	NA	1	NA	NA	NA	NA	NA	NA	NA	NA	NA	NA	NA	NA	NA	NA	1	NA	NA	NA	NA	NA	NA	NA	NA	NA	NA	NA	NA
Peltandra virginica Schott	Native	5	OBL	1	NA	NA	1	NA	NA	NA	NA	NA	1	NA	NA	NA	NA	NA	1	NA	1	NA	NA	NA	NA	NA	1	NA	NA	NA	NA
Penstemon australis Small	Native	4	FACU	1	1	1	1	NA	1	1	NA	1	NA	NA	NA	1	NA	NA	NA	NA	NA	NA	NA	1	1	NA	1	NA	NA	NA	NA
Penstemon canescens Britton.	NA	NA	NA	NA	NA	NA	NA	NA	NA	NA	NA	NA	NA	NA	NA	NA	1	NA	NA	NA	NA	NA	NA	NA	NA	NA	NA	NA	NA	NA	NA
Penstemon laevigatus Ait.	Native	5	FAC	1	NA	NA	NA	NA	NA	1	NA	1	NA	NA	1	NA	NA	1	NA	1	NA	1	NA	NA	NA	NA	1	NA	1	NA	NA
Penstemon pallidus Small	Native	6	FACU	NA	NA	NA	NA	NA	1	NA	NA	NA	NA	NA	NA	NA	1	NA	NA	NA	NA	NA	NA	NA	NA	NA	NA	NA	NA	NA	NA
Penthorum sedoides L.	Native	3	OBL	1	NA	NA	1	NA	NA	NA	NA	NA	NA	NA	NA	NA	NA	NA	1	NA	NA	1	NA	NA	1	NA	1	NA	NA	NA	NA
Pentodon pentandrus Vatke	Non-Native	1	OBL	NA	NA	NA	NA	NA	NA	NA	NA	1	NA	NA	NA	NA	NA	NA	NA	NA	NA	NA	1	NA	NA	NA	NA	NA	NA	NA	NA
Perilla frutescens Britton.	NA	NA	NA	1	NA	NA	1	NA	NA	1	NA	1	NA	NA	NA	NA	1	NA	1	NA	NA	NA	NA	NA	1	NA	1	1	NA	NA	NA
Persea borbonia Spreng.	Native	5	FACW	NA	NA	NA	NA	1	1	NA	NA	1	NA	NA	NA	NA	NA	NA	NA	NA	NA	NA	1	NA	NA	NA	NA	NA	NA	NA	NA
Persea palustris (Raf.) Sarg.	Native	5	FACW	NA	NA	1	NA	NA	NA	NA	NA	1	NA	NA	NA	1	NA	NA	NA	NA	NA	NA	1	1	NA	NA	NA	1	NA	1	NA
Persicaria glabra (Willd.) Gomez de la Maza	Native	4	OBL	NA	NA	NA	NA	NA	NA	NA	NA	NA	NA	NA	NA	NA	NA	NA	NA	NA	NA	NA	1	NA	NA	1	1	NA	NA	NA	NA
Persicaria hirsuta Small	Native	4	OBL	NA	NA	NA	NA	NA	NA	NA	NA	NA	NA	NA	NA	NA	NA	NA	NA	NA	NA	NA	1	NA	NA	NA	NA	NA	NA	NA	NA
Persicaria hydropiper (L.) Spach	Non-Native	1	OBL	NA	NA	NA	1	NA	NA	NA	NA	NA	NA	NA	NA	NA	NA	NA	NA	NA	NA	NA	NA	NA	NA	NA	NA	NA	NA	NA	NA
Persicaria hydropiperoides Small	Native	2	OBL	1	NA	NA	1	NA	NA	1	NA	1	1	NA	NA	1	NA	NA	NA	NA	1	1	1	NA	1	NA	1	1	1	NA	1
Persicaria lapathifolia (L.) Gray	Native	3	FACW	1	NA	NA	NA	NA	NA	NA	NA	1	NA	NA	NA	NA	NA	NA	1	NA	NA	NA	NA	NA	1	1	1	NA	NA	NA	NA
Persicaria longiseta (Bruijn) Kitag.	NA	NA	NA	1	1	NA	1	NA	NA	1	NA	1	NA	NA	NA	NA	1	NA	1	NA	NA	1	NA	NA	1	NA	1	1	1	NA	NA
Persicaria maculosa Gray	Non-Native	1	FACW	NA	NA	NA	NA	1	NA	1	1	NA	NA	NA	NA	NA	NA	NA	NA	NA	NA	NA	NA	NA	NA	NA	NA	NA	NA	NA	NA
Persicaria pensylvania	NA	NA	NA	NA	NA	NA	NA	NA	NA	NA	NA	NA	NA	NA	NA	NA	1	NA	NA	NA	NA	NA	NA	NA	NA	NA	NA	NA	NA	NA	NA
Persicaria pensylvanica (L.) M.G‚àö‚â•mez	Native	3	FACW	1	NA	NA	1	NA	NA	NA	1	NA	1	NA	1	NA	NA	1	NA	NA	NA	NA	NA	NA	1	1	1	NA	NA	NA	NA
Persicaria posumbu (Buch.-Ham. ex D.Don) H.Gross	NA	NA	NA	NA	NA	NA	NA	NA	NA	NA	1	NA	NA	NA	NA	NA	NA	NA	NA	NA	NA	NA	1	NA	NA	NA	NA	NA	NA	NA	NA
Persicaria punctata Small	Native	2	OBL	NA	NA	1	1	NA	NA	NA	NA	1	1	NA	NA	NA	1	1	1	NA	NA	1	1	NA	1	1	1	NA	NA	1	NA
Persicaria sagittata (L.) H.Gross	Native	4	OBL	1	1	NA	1	NA	NA	1	1	NA	1	NA	1	NA	NA	NA	1	NA	1	1	NA	NA	1	NA	1	1	1	NA	NA
Persicaria setacea Small	Native	5	OBL	1	NA	NA	1	NA	NA	1	NA	NA	NA	NA	1	NA	NA	1	1	NA	NA	1	1	NA	NA	NA	1	NA	1	NA	NA
Persicaria virginiana (L.) Gaertn.	Native	5	FAC	1	1	NA	1	NA	NA	NA	1	NA	NA	NA	1	NA	1	NA	1	NA	NA	NA	NA	NA	NA	NA	1	1	NA	1	NA
Phacelia bipinnatifida Michx.	NA	NA	NA	NA	NA	NA	NA	NA	NA	NA	NA	NA	NA	NA	NA	NA	1	NA	NA	NA	NA	NA	NA	NA	NA	NA	NA	NA	NA	NA	NA
Phacelia dubia (L.) Trel. & Small	NA	NA	NA	1	NA	NA	NA	NA	NA	NA	NA	NA	NA	NA	NA	NA	NA	NA	NA	NA	NA	1	NA	NA	NA	NA	NA	1	NA	NA	NA
Phacelia maculata Wood	NA	NA	NA	NA	NA	NA	1	NA	NA	NA	NA	NA	NA	NA	NA	NA	NA	NA	NA	NA	NA	NA	NA	NA	NA	NA	NA	NA	NA	NA	NA
Phalaris caroliniana Walter	Native	2	FACW	NA	NA	NA	NA	NA	NA	NA	NA	NA	NA	NA	NA	NA	NA	1	NA	NA	NA	NA	NA	NA	NA	NA	NA	NA	1	NA	1
Phaseolus polystachios (L.) Britton, Sterns & Poggenb.	NA	NA	NA	NA	NA	NA	NA	NA	NA	NA	NA	1	NA	NA	NA	NA	NA	NA	NA	1	NA	NA	NA	NA	NA	NA	NA	NA	NA	1	NA
Phegopteris hexagonoptera F‚àö¬©e	Native	5	FACU	1	1	NA	1	NA	NA	1	1	NA	NA	NA	1	NA	1	NA	1	NA	NA	NA	NA	NA	NA	NA	1	NA	NA	NA	NA
Phemeranthus teretifolius Raf.	NA	NA	NA	NA	NA	NA	1	NA	NA	NA	NA	NA	NA	NA	NA	NA	NA	1	NA	NA	NA	NA	NA	NA	1	NA	NA	NA	NA	NA	NA
Philadelphus hirsutus Nutt.	NA	NA	NA	NA	1	NA	NA	NA	NA	NA	NA	NA	1	NA	NA	NA	NA	NA	NA	NA	NA	NA	NA	NA	1	NA	NA	NA	NA	NA	NA
Philadelphus inodorus L.	NA	NA	NA	NA	NA	NA	1	NA	NA	NA	NA	NA	1	NA	1	NA	NA	NA	1	NA	NA	NA	NA	NA	NA	NA	1	NA	NA	1	NA
Phlebodium aureum (L.) J.Sm.	NA	NA	NA	NA	NA	NA	NA	NA	NA	NA	NA	NA	NA	NA	NA	NA	NA	NA	NA	NA	NA	NA	1	NA	NA	NA	NA	NA	NA	NA	NA
Phleum pratense L.	Non-Native	1	FACU	NA	NA	NA	NA	NA	NA	NA	1	NA	NA	NA	NA	NA	NA	NA	NA	NA	NA	NA	NA	NA	NA	NA	NA	NA	NA	NA	NA
Phlox amoena Sims	NA	NA	NA	NA	1	NA	1	NA	NA	1	NA	NA	NA	NA	1	1	NA	NA	1	NA	NA	NA	NA	NA	NA	NA	1	NA	NA	NA	NA
Phlox carolina L.	Native	5	FACU	1	1	NA	1	NA	NA	1	1	1	NA	NA	1	NA	1	NA	1	NA	NA	NA	NA	NA	NA	NA	1	NA	NA	NA	NA
Phlox divaricata L.	Native	8	FACU	NA	NA	NA	NA	NA	NA	NA	NA	NA	NA	NA	NA	NA	NA	NA	NA	1	NA	NA	NA	NA	NA	NA	NA	NA	NA	1	NA
Phlox drummondii Hook.	NA	NA	NA	NA	NA	NA	NA	1	NA	NA	NA	NA	NA	NA	NA	NA	NA	NA	NA	NA	NA	NA	NA	NA	NA	NA	NA	NA	NA	NA	NA
Phlox floridana Benth.	Native	6	FACU	NA	NA	NA	NA	NA	NA	NA	NA	1	NA	NA	NA	NA	NA	NA	NA	NA	NA	NA	NA	NA	NA	NA	NA	NA	NA	NA	NA
Phlox glaberrima L.	Native	5	FACW	NA	NA	NA	NA	NA	NA	NA	1	NA	NA	NA	NA	1	NA	NA	NA	NA	NA	NA	NA	NA	NA	NA	NA	NA	1	1	NA
Phlox latifolia Michx.	NA	NA	NA	NA	NA	NA	NA	NA	NA	1	NA	NA	NA	NA	NA	NA	NA	NA	NA	NA	NA	NA	NA	NA	NA	NA	NA	NA	NA	NA	NA
Phlox maculata L.	Native	6	FAC	NA	NA	NA	NA	NA	NA	NA	1	NA	NA	NA	NA	NA	NA	NA	1	NA	NA	NA	NA	NA	NA	NA	NA	NA	NA	NA	NA
Phlox nivalis Lodd.	NA	NA	NA	NA	NA	NA	NA	NA	NA	NA	NA	NA	NA	NA	NA	1	NA	1	NA	NA	NA	1	NA	1	NA	NA	NA	NA	NA	NA	NA
Phlox paniculata L.	Native	5	FACU	NA	1	NA	NA	NA	NA	NA	NA	NA	NA	NA	NA	NA	NA	NA	NA	NA	NA	NA	NA	NA	NA	NA	NA	NA	NA	NA	NA
Phlox pilosa L.	Native	5	FACU	NA	NA	NA	NA	NA	NA	NA	NA	1	NA	NA	NA	NA	NA	1	NA	NA	NA	NA	NA	NA	1	NA	NA	NA	NA	NA	NA
Phlox stolonifera Sims	NA	NA	NA	NA	1	NA	NA	NA	NA	NA	1	NA	NA	NA	1	NA	NA	NA	1	NA	NA	NA	NA	NA	NA	NA	NA	NA	NA	NA	NA
Phoenix canariensis H.Wildpret	NA	NA	NA	NA	NA	NA	NA	NA	NA	NA	NA	NA	NA	NA	NA	NA	NA	NA	NA	NA	NA	NA	1	NA	NA	NA	NA	NA	NA	NA	NA
Phoradendron leucarpum (Raf.) Reveal & M.C.Johnst.	NA	NA	NA	1	NA	1	NA	NA	NA	NA	NA	1	NA	NA	NA	NA	NA	NA	NA	NA	NA	NA	1	NA	NA	NA	1	1	1	NA	NA
Photinia ‚àö√≥fraseri Dress	NA	NA	NA	NA	NA	NA	NA	NA	NA	NA	NA	NA	NA	NA	NA	NA	NA	NA	NA	NA	NA	NA	NA	NA	NA	NA	1	NA	NA	NA	NA
Phragmites australis (Cav.) Steud.	Non-Native	0	FACW	NA	NA	NA	NA	NA	NA	NA	NA	NA	NA	NA	NA	NA	NA	NA	NA	NA	1	NA	NA	NA	1	NA	NA	NA	NA	NA	1
Phryma leptostachya L.	Native	7	FACU	1	1	NA	NA	NA	NA	NA	NA	NA	NA	NA	1	NA	1	NA	1	1	NA	1	NA	NA	1	NA	1	NA	NA	1	NA
Phyla lanceolata (Michx.) Greene	Native	4	OBL	NA	NA	NA	NA	NA	NA	NA	NA	NA	NA	NA	NA	NA	NA	NA	NA	NA	1	NA	NA	NA	NA	NA	NA	NA	NA	NA	NA
Phyla nodiflora (L.) Greene	Native	2	FAC	NA	NA	NA	NA	1	NA	NA	NA	NA	NA	NA	NA	NA	NA	NA	NA	NA	NA	NA	1	NA	NA	NA	NA	NA	NA	NA	1
Phyllanthus abnormis Baill.	NA	NA	NA	NA	NA	NA	NA	NA	NA	NA	NA	NA	NA	NA	NA	NA	NA	NA	NA	NA	NA	NA	1	NA	NA	NA	NA	NA	NA	NA	NA
Phyllanthus caroliniensis Walter	Native	3	FAC	NA	NA	NA	NA	NA	NA	NA	NA	1	NA	NA	NA	1	NA	NA	NA	NA	NA	1	NA	NA	NA	1	NA	NA	1	NA	NA
Phyllanthus tenellus Roxb.	NA	NA	NA	NA	NA	NA	NA	NA	NA	NA	NA	NA	NA	NA	NA	NA	NA	NA	NA	NA	NA	NA	1	NA	NA	NA	NA	NA	NA	NA	NA
Phyllanthus urinaria L.	Non-Native	1	FAC	NA	NA	NA	NA	NA	NA	NA	NA	1	NA	NA	NA	NA	NA	NA	NA	NA	NA	NA	1	NA	1	NA	1	NA	NA	NA	NA
Phyllostachys aurea Riviere & C.Riviere	NA	NA	NA	1	NA	NA	NA	NA	NA	NA	NA	NA	NA	NA	NA	NA	NA	NA	NA	NA	NA	NA	1	NA	1	NA	NA	1	NA	NA	NA
Phyrma leptostachya L.	NA	NA	NA	NA	NA	NA	1	NA	NA	NA	NA	NA	NA	NA	NA	NA	NA	NA	NA	NA	NA	NA	NA	NA	NA	NA	NA	NA	NA	NA	NA
Physalis angulata L.	Native	3	FACU	1	NA	NA	NA	NA	NA	NA	NA	1	NA	NA	NA	NA	NA	1	NA	NA	NA	NA	NA	NA	NA	NA	1	NA	NA	NA	1
Physalis cordata Mill.	NA	NA	NA	NA	NA	NA	NA	NA	NA	NA	NA	NA	NA	NA	NA	NA	NA	NA	NA	NA	NA	NA	NA	NA	NA	NA	NA	NA	1	NA	NA
Physalis heterophylla Nees	NA	NA	NA	NA	NA	NA	NA	NA	NA	NA	NA	1	NA	NA	NA	NA	NA	NA	NA	NA	NA	NA	NA	NA	NA	NA	NA	NA	NA	NA	NA
Physalis pubescens L.	Native	4	UPL	NA	NA	NA	NA	NA	NA	NA	NA	1	NA	NA	NA	NA	NA	NA	NA	NA	NA	1	NA	NA	NA	NA	NA	NA	NA	NA	NA
Physalis virginiana Mill.	NA	NA	NA	NA	NA	NA	NA	NA	NA	NA	NA	1	NA	NA	NA	NA	1	NA	NA	NA	NA	1	NA	NA	1	NA	NA	NA	NA	NA	NA
Physalis viscosa L.	NA	NA	NA	NA	NA	NA	NA	NA	NA	NA	NA	1	NA	NA	NA	NA	NA	NA	NA	NA	NA	NA	NA	NA	NA	NA	NA	NA	NA	NA	NA
Physalis walteri Nutt.	NA	NA	NA	NA	NA	NA	NA	1	NA	NA	NA	NA	NA	NA	NA	NA	NA	NA	NA	NA	NA	NA	1	NA	NA	NA	NA	NA	NA	NA	NA
Physostegia virginiana Benth.	Native	5	FACW	NA	NA	NA	NA	NA	NA	NA	NA	NA	NA	NA	NA	NA	NA	1	NA	NA	NA	NA	NA	NA	NA	NA	NA	NA	NA	NA	NA
Phytolacca americana L.	Native	2	FACU	1	1	NA	1	1	NA	1	1	1	1	NA	1	NA	1	1	1	1	NA	1	1	1	1	NA	1	NA	1	NA	NA
Pilea microphylla (L.) Liebm.	Non-Native	1	FACU	NA	NA	NA	NA	NA	NA	NA	NA	NA	NA	NA	NA	NA	NA	NA	NA	NA	NA	NA	1	NA	NA	NA	NA	NA	NA	NA	NA
Pilea pumila A.Gray	Native	5	FACW	1	NA	NA	1	NA	NA	1	1	1	NA	NA	1	NA	1	NA	1	NA	NA	1	NA	NA	1	NA	1	1	NA	1	NA
Pilosella officinarum Vaill.	NA	NA	NA	NA	NA	NA	NA	NA	NA	NA	1	NA	NA	NA	NA	NA	NA	NA	NA	NA	NA	NA	NA	NA	NA	NA	NA	NA	NA	NA	NA
Pilosella paniculata F.W.Schultz & Sch.Bip.	NA	NA	NA	NA	NA	NA	NA	NA	NA	NA	1	NA	1	NA	NA	NA	1	NA	NA	NA	NA	NA	NA	NA	NA	NA	NA	NA	NA	NA	NA
Pilosella venosa F.W.Schultz & Sch.Bip.	NA	NA	NA	1	1	NA	1	NA	NA	1	1	NA	1	NA	1	NA	1	NA	1	NA	NA	1	NA	NA	NA	NA	1	NA	NA	NA	NA
Pinckneya pubens Michx.	Native	6	OBL	NA	NA	NA	NA	NA	1	NA	NA	NA	NA	NA	NA	NA	NA	NA	NA	NA	NA	NA	NA	NA	NA	NA	NA	NA	NA	NA	NA
Pinguicula lutea Walter	Native	6	OBL	NA	NA	NA	NA	NA	1	NA	NA	1	NA	NA	NA	NA	NA	NA	NA	NA	NA	NA	NA	NA	NA	NA	NA	NA	NA	NA	NA
Pinguicula pumila Michx.	Native	6	OBL	NA	NA	NA	NA	NA	NA	NA	NA	NA	NA	NA	NA	NA	NA	NA	NA	NA	NA	NA	1	NA	NA	NA	NA	NA	NA	NA	NA
Pinus echinata Mill.	NA	NA	NA	1	1	NA	1	NA	NA	1	1	1	1	NA	1	1	1	1	NA	NA	NA	1	1	1	1	NA	1	NA	NA	NA	NA
Pinus elliottii Engelm.	Native	3	FACW	NA	NA	1	NA	NA	1	NA	NA	1	NA	NA	NA	1	NA	NA	NA	NA	NA	NA	1	1	NA	NA	1	NA	NA	NA	NA
Pinus glabra Walter	Native	6	FACW	NA	NA	NA	NA	NA	NA	NA	NA	1	NA	NA	NA	NA	NA	NA	NA	NA	NA	NA	NA	NA	NA	NA	NA	NA	NA	1	NA
Pinus palustris Mill.	Native	5	FAC	1	NA	1	NA	NA	1	NA	NA	1	NA	NA	NA	NA	NA	NA	NA	NA	NA	NA	1	1	NA	NA	NA	NA	NA	NA	NA
Pinus pungens Lamb.	NA	NA	NA	NA	1	NA	NA	NA	NA	NA	1	NA	1	NA	1	NA	NA	NA	NA	NA	NA	NA	NA	NA	NA	NA	NA	NA	NA	NA	NA
Pinus rigida Mill.	Native	5	FACU	NA	1	NA	NA	NA	NA	NA	1	NA	NA	NA	1	NA	NA	NA	NA	NA	NA	NA	NA	NA	NA	NA	NA	NA	NA	NA	NA
Pinus serotina Michx.	Native	6	FACW	NA	NA	1	NA	NA	1	NA	NA	NA	NA	NA	NA	NA	NA	NA	NA	NA	NA	NA	1	NA	NA	NA	NA	NA	NA	NA	NA
Pinus strobus L.	Native	2	FACU	1	1	NA	NA	NA	NA	NA	1	NA	1	NA	1	NA	1	NA	1	NA	NA	NA	NA	NA	1	NA	1	NA	NA	NA	NA
Pinus taeda L.	Native	2	FAC	1	1	1	1	1	NA	NA	1	1	NA	NA	1	1	1	1	1	1	NA	1	1	1	1	1	1	1	1	1	1
Pinus virginiana Mill.	NA	NA	NA	NA	1	NA	NA	NA	NA	1	1	NA	1	1	1	1	1	NA	1	NA	NA	NA	NA	NA	1	NA	1	NA	NA	NA	NA
Piptochaetium avenaceum (L.) Parodi	NA	NA	NA	1	1	NA	1	NA	NA	1	NA	1	1	NA	1	1	NA	NA	1	NA	NA	1	1	NA	1	NA	1	1	1	1	NA
Piriqueta cistoides G.Mey. ex Steud.	Non-Native	1	FAC	NA	NA	NA	NA	NA	1	NA	NA	1	NA	NA	NA	1	NA	NA	NA	NA	NA	NA	NA	NA	NA	NA	NA	NA	NA	NA	NA
Pityopsis aspera (A.Gray) Small	NA	NA	NA	1	NA	1	1	NA	NA	1	1	1	NA	NA	NA	1	NA	NA	1	1	NA	NA	NA	1	1	NA	NA	NA	NA	NA	NA
Pityopsis graminifolia Nutt.	NA	NA	NA	NA	1	NA	NA	NA	NA	NA	NA	1	1	NA	1	1	1	1	1	NA	NA	NA	1	1	1	NA	1	1	NA	NA	NA
Pityopsis pinifolia Nutt.	NA	NA	NA	NA	NA	NA	NA	NA	NA	NA	NA	NA	NA	NA	1	NA	NA	NA	NA	NA	NA	NA	NA	NA	NA	NA	NA	NA	NA	NA	NA
Planera aquatica J.F.Gmel.	Native	6	OBL	NA	NA	NA	NA	NA	NA	NA	NA	1	NA	NA	NA	NA	NA	NA	NA	NA	NA	NA	NA	NA	NA	NA	NA	1	NA	NA	NA
Planodes virginicum Greene	Native	2	FACU	NA	1	NA	NA	NA	NA	NA	NA	NA	NA	NA	NA	NA	NA	NA	NA	NA	NA	NA	NA	NA	NA	NA	NA	NA	NA	NA	NA
Plantago aristata Michx.	NA	NA	NA	1	1	1	NA	1	NA	1	1	1	NA	NA	NA	1	NA	NA	1	1	NA	1	NA	NA	NA	NA	1	1	1	NA	NA
Plantago heterophylla Nutt.	Native	2	FACW	NA	NA	NA	NA	NA	NA	NA	NA	1	NA	NA	NA	NA	NA	NA	NA	NA	NA	NA	NA	NA	NA	NA	NA	NA	1	NA	NA
Plantago lanceolata L.	Non-Native	1	FACU	1	NA	NA	1	1	NA	1	1	NA	NA	NA	NA	NA	NA	NA	1	NA	NA	1	1	1	1	NA	1	1	1	NA	1
Plantago major L.	Non-Native	1	FAC	NA	NA	NA	NA	NA	NA	NA	NA	NA	NA	NA	NA	NA	NA	NA	NA	NA	NA	NA	NA	NA	1	NA	1	NA	1	NA	1
Plantago rugelii Decne.	Native	2	FACU	NA	1	NA	1	NA	NA	1	NA	NA	NA	NA	1	NA	1	NA	1	NA	NA	1	NA	NA	NA	NA	1	1	NA	NA	NA
Plantago virginica L.	Native	2	FACU	1	1	1	1	1	NA	1	NA	1	NA	NA	NA	1	NA	1	1	1	NA	1	1	NA	1	NA	1	NA	1	NA	1
Plantago wrightiana Decne.	NA	NA	NA	NA	NA	1	NA	NA	NA	NA	NA	NA	NA	NA	NA	NA	NA	NA	NA	NA	NA	NA	NA	1	NA	NA	NA	1	NA	NA	NA
Platanthera blephariglottis Lindl.	Native	6	FACW	NA	NA	NA	NA	NA	NA	1	NA	NA	NA	NA	NA	NA	NA	NA	NA	NA	NA	NA	NA	NA	NA	NA	NA	NA	NA	NA	NA
Platanthera ciliaris Lindl.	Native	4	FACW	NA	1	NA	NA	NA	1	NA	1	1	NA	NA	NA	NA	NA	NA	1	NA	NA	NA	NA	NA	NA	NA	NA	NA	NA	NA	NA
Platanthera clavellata (Michx.) Luer	Native	7	OBL	NA	NA	NA	NA	NA	NA	NA	1	NA	1	NA	1	NA	1	NA	1	NA	NA	NA	NA	1	NA	NA	1	NA	NA	NA	NA
Platanthera cristata Lindl.	Native	4	OBL	NA	NA	NA	NA	NA	NA	NA	NA	1	NA	NA	NA	NA	NA	NA	NA	NA	NA	NA	NA	NA	NA	NA	NA	NA	NA	NA	NA
Platanthera flava Lindl.	Native	7	FACW	NA	NA	NA	1	NA	NA	NA	NA	NA	NA	NA	NA	NA	NA	NA	NA	NA	NA	NA	NA	NA	NA	NA	1	NA	NA	NA	NA
Platanthera integrilabia (Correll) Luer	Native	7	OBL	NA	NA	NA	NA	NA	NA	NA	NA	NA	1	NA	NA	NA	NA	NA	NA	NA	NA	NA	NA	NA	NA	NA	NA	NA	NA	NA	NA
Platanthera lacera (Michx.) G.Don	Native	6	FACW	NA	NA	NA	1	NA	NA	NA	NA	NA	NA	NA	NA	NA	NA	NA	NA	NA	NA	NA	NA	NA	NA	NA	NA	NA	NA	NA	NA
Platanthera nivea (Nuttall) Luer.	Native	6	FACW	NA	NA	NA	NA	NA	1	NA	NA	1	NA	NA	NA	NA	NA	NA	NA	NA	NA	NA	NA	NA	NA	NA	NA	NA	NA	NA	NA
Platanus occidentalis L.	Native	6	FACW	1	1	1	1	NA	NA	1	1	1	NA	NA	1	NA	1	NA	1	NA	NA	1	1	NA	1	NA	1	1	1	1	NA
Platycladus orientalis (L.) Franco	NA	NA	NA	NA	NA	NA	NA	NA	NA	NA	NA	NA	NA	NA	NA	NA	NA	NA	NA	NA	NA	NA	1	NA	NA	NA	NA	NA	NA	NA	NA
Pleopeltis michauxiana (Weath.) Hickey & Sprunt	NA	NA	NA	NA	NA	NA	NA	1	NA	NA	NA	NA	NA	NA	NA	NA	NA	NA	NA	NA	NA	NA	NA	NA	NA	NA	NA	1	1	1	NA
Pleopeltis polypodioides (L.) E.G.Andrews & Windham	Native	5	FAC	1	1	1	1	NA	NA	1	1	1	1	NA	1	NA	1	NA	1	1	NA	1	1	NA	1	NA	1	NA	NA	NA	NA
Pluchea baccharis (Mill.) Pruski	Native	4	FACW	NA	NA	NA	NA	NA	NA	NA	NA	1	NA	NA	NA	1	NA	NA	NA	NA	NA	NA	1	NA	NA	NA	NA	NA	NA	NA	NA
Pluchea camphorata (L.) DC.	Native	4	FACW	1	NA	NA	1	NA	NA	NA	NA	1	NA	NA	NA	NA	NA	1	NA	NA	1	1	NA	NA	1	NA	1	NA	1	1	NA
Pluchea foetida (L.) DC.	Native	4	OBL	NA	NA	1	NA	NA	NA	NA	NA	NA	NA	NA	NA	NA	NA	NA	NA	NA	1	NA	1	NA	NA	NA	NA	NA	NA	NA	NA
Pluchea odorata (L.) Cass.	Native	4	FACW	NA	NA	NA	NA	1	NA	NA	NA	NA	NA	NA	NA	NA	NA	NA	NA	NA	NA	NA	1	NA	NA	NA	NA	NA	NA	NA	NA
Poa alsodes A.Gray	NA	NA	NA	NA	NA	NA	NA	NA	NA	1	NA	NA	NA	NA	NA	NA	NA	NA	NA	NA	NA	NA	NA	NA	NA	NA	NA	NA	NA	NA	NA
Poa annua L.	Non-Native	1	FACU	1	NA	1	1	1	NA	1	NA	1	NA	NA	NA	NA	1	NA	NA	NA	NA	NA	1	NA	1	NA	1	1	1	NA	1
Poa autumnalis Elliott	Native	7	FAC	NA	NA	NA	1	NA	NA	1	1	NA	NA	NA	NA	NA	NA	1	1	1	NA	1	NA	NA	NA	NA	1	1	1	1	NA
Poa chapmaniana Scribn.	Native	4	FAC	NA	NA	NA	1	NA	NA	NA	1	NA	NA	NA	NA	NA	NA	1	NA	NA	NA	1	NA	NA	NA	NA	NA	NA	NA	NA	NA
Poa compressa L.	Non-Native	1	FACU	NA	NA	NA	NA	NA	NA	NA	NA	NA	NA	NA	NA	NA	NA	NA	NA	NA	NA	NA	NA	NA	NA	NA	NA	1	NA	NA	NA
Poa cuspidata Nutt.	NA	NA	NA	NA	1	NA	NA	NA	NA	NA	1	NA	1	NA	1	NA	1	NA	1	NA	NA	NA	NA	NA	1	NA	NA	NA	NA	NA	NA
Poa pratensis L.	Non-Native	1	FACU	NA	NA	NA	NA	NA	NA	NA	1	NA	NA	NA	NA	NA	NA	1	1	NA	NA	NA	NA	NA	1	NA	1	NA	NA	NA	NA
Poa sylvestris A.Gray	Native	5	FACW	1	NA	NA	NA	NA	NA	NA	1	NA	NA	NA	NA	NA	NA	1	1	NA	NA	NA	NA	NA	NA	NA	NA	NA	NA	NA	NA
Podophyllum peltatum L.	Native	4	FACU	1	1	NA	1	NA	NA	1	1	NA	NA	NA	1	NA	1	NA	1	NA	NA	1	NA	NA	NA	NA	1	1	1	NA	NA
Podostemum ceratophyllum Michx.	Native	8	OBL	NA	1	NA	NA	NA	NA	NA	NA	NA	NA	NA	1	NA	NA	NA	1	NA	NA	NA	NA	NA	NA	NA	1	NA	NA	NA	NA
Pogonia ophioglossoides (L.) Ker Gawl.	Native	6	OBL	NA	NA	NA	NA	NA	1	NA	NA	NA	1	NA	NA	NA	NA	NA	NA	NA	NA	NA	NA	NA	NA	NA	NA	NA	NA	NA	NA
Polanisia tenuifolia Torr. & A.Gray	NA	NA	NA	NA	NA	NA	NA	NA	NA	NA	NA	NA	NA	NA	NA	1	NA	NA	NA	NA	NA	NA	NA	NA	NA	NA	NA	NA	NA	NA	NA
Polycarpon tetraphyllum L.	NA	NA	NA	NA	NA	NA	NA	1	NA	NA	NA	NA	NA	NA	NA	NA	NA	NA	NA	NA	NA	NA	NA	NA	NA	NA	NA	NA	NA	NA	NA
Polygala ambigua Nutt.	Native	3	FACU	NA	NA	NA	NA	NA	NA	NA	NA	NA	NA	NA	NA	NA	NA	NA	NA	NA	NA	NA	NA	NA	NA	NA	NA	NA	1	NA	NA
Polygala boykinii Nutt.	NA	NA	NA	NA	NA	NA	NA	NA	NA	NA	NA	1	NA	NA	NA	NA	NA	NA	NA	1	NA	NA	NA	NA	NA	NA	NA	NA	NA	NA	NA
Polygala chapmanii Torr. & A.Gray	Native	6	OBL	NA	NA	NA	NA	NA	NA	NA	NA	1	NA	NA	NA	NA	NA	NA	NA	NA	NA	NA	NA	NA	NA	NA	NA	NA	NA	NA	NA
Polygala cruciata L.	Native	5	OBL	NA	NA	NA	NA	NA	NA	NA	NA	1	NA	NA	NA	NA	NA	NA	NA	NA	NA	NA	NA	NA	NA	NA	NA	NA	NA	NA	NA
Polygala curtissii A.Gray	NA	NA	NA	NA	1	NA	NA	NA	NA	1	1	NA	NA	NA	NA	NA	1	NA	NA	NA	NA	NA	NA	NA	NA	NA	NA	NA	NA	NA	NA
Polygala cymosa Walter	Native	5	OBL	NA	NA	NA	NA	NA	NA	NA	NA	1	NA	NA	NA	NA	NA	NA	NA	NA	NA	NA	NA	NA	NA	NA	NA	NA	NA	NA	NA
Polygala incarnata L.	Native	4	FAC	NA	NA	NA	NA	NA	NA	NA	NA	1	NA	NA	NA	NA	NA	NA	NA	NA	NA	NA	NA	NA	NA	NA	NA	NA	NA	NA	NA
Polygala lutea L.	Native	4	FACW	NA	NA	1	NA	NA	1	NA	NA	1	NA	NA	NA	1	NA	NA	NA	NA	NA	NA	1	1	NA	NA	NA	NA	NA	NA	NA
Polygala mariana Mill.	Native	4	FACW	NA	NA	NA	NA	NA	NA	NA	NA	1	NA	NA	NA	NA	NA	NA	NA	NA	NA	NA	NA	NA	NA	NA	NA	NA	NA	NA	NA
Polygala nana (Michx.) DC.	Native	4	FACW	NA	NA	1	NA	NA	1	NA	NA	1	NA	NA	NA	NA	NA	NA	NA	NA	NA	NA	NA	NA	NA	NA	NA	NA	NA	NA	NA
Polygala nuttallii Torr. & A.Gray	Native	6	FACW	NA	NA	NA	NA	NA	NA	NA	NA	1	NA	NA	NA	NA	NA	NA	NA	NA	NA	NA	NA	NA	NA	NA	NA	NA	NA	NA	NA
Polygala polygama Walter	Native	5	FACU	1	1	1	1	NA	NA	NA	1	1	1	NA	1	NA	1	NA	1	1	NA	NA	NA	NA	1	NA	1	NA	1	NA	NA
Polygala ramosa Elliott	Native	5	OBL	NA	NA	NA	NA	NA	1	NA	NA	1	NA	NA	NA	NA	NA	NA	NA	NA	NA	NA	NA	NA	NA	NA	NA	NA	NA	NA	NA
Polygala verticillata L.	NA	NA	NA	NA	NA	NA	NA	NA	NA	NA	NA	NA	NA	NA	NA	NA	NA	1	NA	NA	NA	NA	NA	NA	NA	NA	NA	NA	NA	NA	NA
Polygaloides paucifolia (Willd.) J.R.Abbott	Native	8	FACU	NA	NA	NA	NA	NA	NA	NA	NA	NA	1	NA	NA	NA	NA	NA	NA	NA	NA	NA	NA	NA	NA	NA	NA	NA	NA	NA	NA
Polygonatum biflorum Elliott	Native	7	FACU	1	1	NA	1	NA	NA	1	1	1	1	NA	1	NA	1	1	1	NA	NA	1	NA	1	1	NA	1	1	1	1	NA
Polygonella americana Small	NA	NA	NA	NA	NA	NA	NA	NA	NA	NA	NA	NA	NA	NA	NA	NA	NA	NA	NA	NA	NA	NA	NA	1	NA	NA	NA	NA	NA	NA	NA
Polygonella fimbriata (Ell.) Horton	NA	NA	NA	NA	NA	1	NA	NA	1	NA	NA	NA	NA	NA	NA	NA	NA	NA	NA	NA	NA	NA	NA	NA	NA	NA	NA	NA	NA	NA	NA
Polygonella gracilis Meisn.	NA	NA	NA	NA	NA	NA	NA	NA	1	NA	NA	1	NA	NA	NA	1	NA	NA	NA	NA	NA	NA	1	NA	NA	NA	NA	NA	NA	NA	NA
Polygonella polygama Engelm. & Gray	NA	NA	NA	NA	NA	NA	NA	NA	1	NA	NA	1	NA	NA	NA	NA	NA	NA	NA	NA	NA	NA	NA	NA	NA	NA	NA	NA	NA	NA	NA
Polygonum aviculare L.	Non-Native	1	FAC	NA	NA	NA	NA	NA	NA	NA	NA	NA	NA	NA	NA	NA	NA	NA	NA	NA	NA	NA	NA	NA	1	NA	1	NA	NA	NA	NA
Polygonum tenue Michx.	NA	NA	NA	NA	NA	NA	NA	NA	NA	NA	NA	NA	NA	NA	NA	NA	NA	1	NA	NA	NA	NA	NA	NA	NA	NA	NA	NA	NA	NA	NA
Polygonum virginatum	NA	NA	NA	NA	NA	NA	NA	NA	NA	1	NA	NA	NA	NA	NA	NA	NA	NA	NA	NA	NA	NA	NA	NA	NA	NA	NA	NA	NA	NA	NA
Polypodium virginianum L.	NA	NA	NA	NA	1	NA	NA	NA	NA	NA	1	NA	1	NA	1	NA	1	NA	1	NA	NA	NA	NA	NA	NA	NA	NA	NA	NA	NA	NA
Polypremum procumbens L.	Native	2	FACU	1	1	NA	1	NA	NA	NA	1	1	NA	NA	1	1	NA	NA	1	NA	NA	1	1	1	NA	NA	1	1	1	NA	NA
Polystichum acrostichoides (Michx.) Schott	Native	5	FACU	1	1	NA	1	NA	NA	1	1	1	1	NA	1	NA	1	NA	1	1	NA	1	NA	NA	1	NA	1	1	1	1	NA
Pontederia cordata L.	Native	3	OBL	NA	NA	NA	NA	NA	NA	NA	NA	NA	NA	NA	NA	NA	NA	NA	NA	NA	1	NA	1	NA	NA	1	NA	NA	NA	NA	1
Ponthieva racemosa C.Mohr	Native	7	FACW	NA	NA	NA	NA	NA	NA	NA	NA	NA	NA	NA	NA	NA	NA	NA	NA	NA	NA	NA	NA	NA	NA	NA	NA	NA	NA	1	NA
Populus alba L.	NA	NA	NA	NA	NA	NA	NA	1	NA	NA	NA	NA	NA	NA	NA	NA	NA	NA	NA	NA	NA	NA	NA	NA	NA	NA	NA	NA	NA	NA	NA
Populus deltoides W.Bartram ex Marshall	Native	5	FAC	1	NA	NA	1	NA	NA	NA	NA	1	NA	NA	NA	NA	NA	1	NA	NA	NA	1	NA	NA	NA	NA	1	NA	1	1	NA
Populus heterophylla L.	Native	5	OBL	NA	NA	NA	NA	1	NA	NA	NA	NA	NA	NA	NA	NA	NA	NA	NA	NA	NA	NA	NA	NA	NA	NA	1	NA	NA	NA	NA
Populus nigra L.	NA	NA	NA	NA	1	NA	NA	NA	NA	NA	NA	NA	NA	NA	NA	NA	NA	NA	NA	NA	NA	NA	NA	NA	NA	NA	NA	NA	NA	NA	NA
Portulaca amilis Speg.	NA	NA	NA	NA	NA	NA	NA	NA	NA	NA	NA	NA	NA	NA	NA	NA	NA	NA	NA	NA	NA	NA	NA	NA	NA	NA	NA	NA	NA	NA	1
Portulaca oleracea L.	Non-Native	1	FACU	NA	NA	NA	1	1	NA	NA	NA	NA	NA	NA	NA	NA	NA	NA	NA	NA	NA	NA	1	NA	1	NA	NA	NA	NA	NA	NA
Portulaca pilosa L.	Native	2	FACU	NA	NA	NA	NA	1	NA	NA	NA	NA	NA	NA	NA	NA	NA	NA	NA	NA	NA	NA	1	1	NA	NA	NA	NA	NA	NA	1
Portulaca smallii P.Wilson	NA	NA	NA	NA	NA	NA	NA	NA	NA	NA	NA	NA	NA	NA	NA	NA	NA	NA	NA	NA	NA	NA	NA	NA	NA	NA	NA	NA	NA	NA	1
Potamogeton bicupulatus Fernald	NA	NA	NA	1	NA	NA	NA	NA	NA	NA	NA	NA	NA	NA	NA	NA	NA	NA	NA	NA	NA	NA	NA	NA	NA	NA	NA	NA	NA	NA	NA
Potamogeton diversifolius Raf.	Native	5	OBL	NA	1	NA	NA	NA	NA	1	NA	1	NA	NA	NA	NA	NA	NA	NA	NA	1	NA	NA	NA	NA	NA	1	NA	NA	NA	NA
Potamogeton pusillus L.	Native	3	OBL	NA	NA	NA	NA	NA	NA	NA	NA	NA	NA	NA	NA	NA	NA	NA	NA	NA	NA	NA	NA	NA	NA	NA	1	NA	NA	NA	NA
Potentilla canadensis L.	NA	NA	NA	1	1	NA	1	NA	NA	1	1	NA	1	NA	1	NA	1	1	1	NA	NA	1	NA	1	NA	NA	1	NA	1	NA	NA
Potentilla indica (Andrews) T.Wolf	Non-Native	1	FACU	NA	NA	NA	1	NA	NA	1	NA	NA	NA	NA	NA	NA	NA	1	NA	1	NA	1	NA	NA	1	NA	1	1	1	1	NA
Potentilla recta L.	NA	NA	NA	NA	1	NA	1	NA	NA	NA	NA	NA	NA	NA	NA	NA	NA	1	NA	NA	NA	NA	NA	NA	1	NA	NA	NA	NA	NA	NA
Potentilla simplex Michx.	Native	4	FACU	1	NA	NA	1	NA	NA	NA	NA	NA	1	NA	NA	NA	1	1	1	NA	NA	NA	NA	NA	1	NA	NA	NA	1	NA	NA
Prosartes lanuginosa D.Don	NA	NA	NA	NA	NA	NA	NA	NA	NA	NA	1	NA	NA	NA	NA	NA	1	NA	1	NA	NA	NA	NA	NA	NA	NA	NA	NA	NA	NA	NA
Prosartes maculata A.Gray	NA	NA	NA	NA	NA	NA	NA	NA	NA	NA	NA	NA	NA	NA	NA	NA	1	NA	NA	NA	NA	NA	NA	NA	NA	NA	NA	NA	NA	NA	NA
Proserpinaca palustris L.	Native	3	OBL	NA	NA	NA	NA	NA	NA	NA	NA	1	NA	NA	NA	NA	NA	NA	NA	NA	NA	NA	NA	NA	NA	NA	NA	NA	NA	NA	NA
Proserpinaca pectinata Lam.	Native	3	OBL	NA	NA	NA	NA	NA	NA	NA	NA	1	NA	NA	NA	NA	NA	NA	NA	NA	NA	NA	1	NA	NA	NA	NA	NA	NA	NA	NA
Prunella vulgaris L.	Native*	2	FAC	1	1	NA	NA	NA	1	1	1	1	1	NA	1	NA	1	1	1	1	NA	1	NA	NA	1	NA	1	NA	1	NA	NA
Prunus americana Marshall	Native	4	UPL	NA	1	NA	1	NA	NA	NA	NA	NA	NA	NA	NA	NA	NA	1	1	1	NA	NA	NA	NA	NA	NA	NA	NA	1	NA	NA
Prunus angustifolia Marshall	NA	NA	NA	NA	1	1	1	NA	NA	1	NA	1	NA	NA	NA	1	NA	1	NA	1	NA	1	NA	1	1	NA	NA	1	1	NA	NA
Prunus caroliniana (Mill.) Aiton	Native	2	FACU	1	NA	NA	NA	1	NA	NA	NA	1	NA	NA	NA	NA	NA	NA	NA	1	NA	1	1	1	NA	NA	NA	1	NA	NA	NA
Prunus persica Stokes	NA	NA	NA	NA	1	NA	1	NA	NA	NA	1	NA	NA	NA	NA	NA	1	NA	NA	NA	NA	NA	NA	NA	1	NA	NA	NA	NA	NA	NA
Prunus serotina Ehrh.	Native	3	FACU	1	1	1	1	1	1	1	1	1	1	NA	1	1	1	1	1	NA	NA	1	1	1	1	NA	1	1	1	1	NA
Prunus umbellata Elliott	NA	NA	NA	NA	NA	NA	1	NA	NA	NA	NA	1	NA	NA	NA	1	1	1	NA	1	NA	1	NA	NA	1	NA	1	NA	NA	NA	NA
Pseudognaphalium helleri (Britton) Anderb.	NA	NA	NA	1	NA	NA	NA	NA	NA	NA	NA	NA	NA	NA	NA	NA	NA	NA	NA	NA	NA	1	NA	NA	NA	NA	NA	NA	NA	NA	NA
Pseudognaphalium obtusifolium (L.) Hilliard & B.L.Burtt	NA	NA	NA	1	NA	1	1	1	NA	1	1	1	1	NA	1	1	1	1	1	1	NA	1	1	1	1	NA	1	NA	1	NA	1
Pseudolycopodiella caroliniana (L.) J.Holub	Native	4	OBL	NA	NA	NA	NA	NA	1	NA	NA	NA	NA	NA	NA	NA	NA	NA	NA	NA	NA	NA	NA	NA	NA	NA	NA	NA	NA	NA	NA
Pseudosasa japonica Makino. ex Nakai	NA	NA	NA	NA	NA	NA	NA	NA	NA	NA	NA	NA	NA	NA	NA	NA	NA	NA	NA	NA	NA	NA	1	NA	NA	NA	NA	NA	NA	NA	NA
Pseudotsuga menziesii (Mirb.) Franco	NA	NA	NA	NA	NA	NA	NA	NA	NA	NA	NA	NA	NA	NA	NA	NA	NA	NA	NA	NA	NA	NA	NA	NA	NA	NA	1	NA	NA	NA	NA
Psoralea canescens Michx.	NA	NA	NA	NA	NA	1	NA	NA	NA	NA	NA	1	NA	NA	NA	1	NA	NA	NA	NA	NA	NA	1	NA	NA	NA	NA	NA	NA	NA	NA
Psoralea lupinella Michx.	NA	NA	NA	NA	NA	1	NA	NA	NA	NA	NA	1	NA	NA	NA	NA	NA	NA	NA	NA	NA	NA	NA	NA	NA	NA	NA	NA	NA	NA	NA
Psoralea onobrychis Nutt.	NA	NA	NA	NA	NA	NA	NA	NA	1	NA	NA	NA	NA	NA	NA	NA	NA	NA	NA	NA	NA	NA	NA	NA	NA	NA	NA	NA	NA	NA	NA
Psoralea psoralioides	NA	NA	NA	NA	1	NA	NA	NA	NA	NA	NA	NA	NA	NA	NA	NA	NA	NA	NA	NA	NA	NA	NA	NA	NA	NA	NA	NA	NA	NA	NA
Ptelea trifoliata L.	Native	5	FACU	NA	NA	NA	NA	NA	NA	NA	NA	1	NA	NA	NA	NA	1	NA	NA	1	NA	NA	NA	1	1	NA	1	1	NA	1	NA
Pteridium aquilinum (L.) Kuhn	Native	3	FACU	1	1	1	1	NA	1	1	1	1	1	1	1	NA	1	1	1	NA	NA	1	NA	NA	NA	NA	1	1	NA	NA	NA
Pteridium latiusculum (Desv.) Hieron. ex R.E.Fr.	NA	NA	NA	NA	NA	NA	NA	NA	NA	NA	NA	NA	NA	NA	NA	NA	NA	NA	NA	NA	NA	NA	1	1	NA	NA	NA	NA	1	NA	NA
Pteris multifida Poir.	NA	NA	NA	NA	NA	NA	NA	NA	NA	NA	NA	1	NA	NA	NA	NA	NA	NA	NA	NA	NA	NA	NA	NA	NA	NA	NA	NA	NA	NA	NA
Pterocaulon pycnostachyum Elliott	Native	4	FACU	NA	NA	NA	NA	NA	1	NA	NA	1	NA	NA	NA	1	NA	NA	NA	NA	NA	NA	1	NA	NA	NA	NA	NA	NA	NA	NA
Ptilimnium capillaceum Raf.	Native	3	OBL	1	NA	NA	1	1	NA	NA	NA	1	NA	NA	NA	NA	NA	1	NA	NA	1	NA	1	NA	NA	NA	1	NA	1	NA	1
Ptilimnium costatum Raf.	Native	6	FACW	NA	NA	NA	NA	NA	NA	NA	NA	NA	NA	NA	NA	NA	NA	NA	NA	NA	NA	NA	NA	NA	NA	NA	NA	NA	1	NA	NA
Pueraria montana (Lour.) Merr.	Non-Native	0	FACU	1	1	1	1	NA	NA	NA	1	1	1	NA	1	NA	NA	NA	1	1	NA	1	NA	NA	1	NA	1	1	NA	NA	NA
Pycnanthemum albescens Torr. & A.Gray	Native	6	FAC	NA	NA	NA	NA	NA	NA	NA	NA	1	NA	NA	NA	NA	NA	NA	NA	NA	NA	NA	NA	NA	NA	NA	NA	NA	NA	NA	NA
Pycnanthemum floridanum E.Grant & Epling	Native	6	FAC	NA	NA	NA	NA	NA	NA	NA	NA	NA	NA	NA	NA	1	NA	NA	NA	NA	NA	NA	NA	NA	NA	NA	NA	NA	NA	NA	NA
Pycnanthemum incanum (L.) Michx.	NA	NA	NA	1	1	NA	1	NA	NA	NA	1	NA	1	NA	1	NA	NA	NA	NA	NA	NA	NA	NA	NA	NA	NA	1	NA	NA	NA	NA
Pycnanthemum montanum Michx.	NA	NA	NA	NA	NA	NA	NA	NA	NA	1	1	NA	1	NA	NA	NA	1	NA	NA	NA	NA	NA	NA	NA	NA	NA	NA	NA	NA	NA	NA
Pycnanthemum muticum Pers.	Native	5	FAC	NA	NA	NA	NA	NA	NA	NA	NA	NA	NA	NA	NA	NA	NA	NA	NA	NA	NA	NA	NA	NA	1	NA	NA	NA	NA	NA	NA
Pycnanthemum pycnanthemoides Fernald	NA	NA	NA	NA	NA	NA	NA	NA	NA	NA	NA	NA	NA	NA	NA	NA	1	NA	1	NA	NA	NA	NA	NA	NA	NA	NA	NA	NA	NA	NA
Pycnanthemum tenuifolium Schrad.	Native	3	FACW	NA	NA	NA	NA	NA	NA	1	NA	NA	NA	NA	NA	NA	NA	1	1	NA	NA	NA	NA	NA	NA	NA	NA	NA	1	NA	NA
Pyracantha koidzumii (Hayata) Rehder	NA	NA	NA	NA	NA	NA	NA	NA	NA	NA	NA	NA	NA	NA	NA	NA	NA	NA	NA	NA	NA	NA	1	NA	NA	NA	1	1	NA	NA	NA
Pyrrhopappus carolinianus DC.	NA	NA	NA	1	1	NA	1	1	NA	1	1	1	NA	NA	NA	NA	NA	NA	NA	NA	NA	1	1	1	1	1	1	NA	1	NA	1
Pyrrhopappus pauciflorus DC.	NA	NA	NA	NA	NA	NA	NA	NA	NA	NA	NA	NA	NA	NA	NA	NA	NA	NA	NA	NA	NA	NA	NA	NA	NA	NA	NA	NA	NA	NA	1
Pyrularia pubera Michx.	Native	6	FACU	NA	1	NA	NA	NA	NA	NA	1	NA	NA	NA	1	NA	1	NA	1	NA	NA	NA	NA	NA	NA	NA	1	NA	NA	NA	NA
Pyrus calleryana Decne.	NA	NA	NA	NA	NA	NA	NA	NA	NA	NA	NA	NA	NA	NA	NA	NA	NA	NA	NA	NA	NA	NA	NA	1	NA	NA	1	NA	1	NA	NA
Pyrus communis L.	NA	NA	NA	NA	NA	NA	NA	NA	NA	NA	NA	NA	NA	NA	NA	NA	NA	NA	NA	NA	NA	NA	NA	NA	1	NA	1	NA	NA	NA	NA
Quercus alba L.	Native	5	FACU	1	1	NA	1	NA	NA	1	1	1	1	NA	1	NA	1	1	1	NA	NA	1	NA	NA	1	NA	1	NA	1	1	NA
Quercus arkansana Sarg.	NA	NA	NA	NA	NA	NA	NA	NA	NA	NA	NA	1	NA	NA	NA	NA	NA	NA	NA	NA	NA	NA	NA	NA	NA	NA	NA	NA	NA	NA	NA
Quercus austrina Small	NA	NA	NA	NA	NA	NA	NA	NA	NA	NA	NA	1	NA	NA	NA	1	NA	NA	NA	NA	NA	NA	1	NA	NA	NA	NA	NA	NA	NA	NA
Quercus chapmanii Sarg.	NA	NA	NA	NA	NA	NA	NA	NA	NA	NA	NA	NA	NA	NA	NA	NA	NA	NA	NA	NA	NA	NA	1	NA	NA	NA	NA	NA	NA	NA	NA
Quercus coccifera L.	NA	NA	NA	NA	NA	NA	NA	NA	NA	1	NA	NA	NA	NA	NA	NA	NA	NA	NA	NA	NA	NA	NA	NA	NA	NA	NA	NA	NA	NA	NA
Quercus coccinea M‚àö¬∫nchh.	NA	NA	NA	1	1	NA	1	NA	NA	NA	1	NA	1	NA	1	NA	1	NA	1	NA	NA	NA	NA	NA	NA	NA	1	1	1	1	NA
Quercus falcata Michx.	Native	5	FACU	1	1	NA	1	NA	NA	1	1	1	1	NA	1	1	NA	NA	NA	NA	NA	1	NA	1	1	NA	1	1	1	NA	NA
Quercus geminata Small	NA	NA	NA	NA	NA	NA	NA	NA	NA	NA	NA	1	NA	NA	NA	1	NA	NA	NA	NA	NA	NA	1	NA	NA	NA	NA	NA	NA	NA	NA
Quercus hemisphaerica W.Bartram ex Willd.	Native	4	FACU	1	NA	1	NA	NA	NA	NA	NA	1	NA	NA	NA	NA	NA	NA	NA	NA	NA	NA	NA	NA	NA	NA	NA	NA	NA	1	NA
Quercus incana W.Bartram	NA	NA	NA	NA	NA	1	NA	NA	1	NA	NA	1	NA	NA	NA	NA	NA	NA	NA	NA	NA	NA	NA	1	NA	NA	NA	NA	NA	NA	NA
Quercus joorii Trel.	NA	NA	NA	NA	NA	NA	NA	NA	NA	NA	NA	NA	NA	NA	NA	NA	NA	NA	NA	NA	NA	NA	NA	NA	NA	NA	NA	NA	1	NA	NA
Quercus laevis Walter	NA	NA	NA	NA	NA	1	NA	NA	1	NA	NA	1	NA	NA	NA	1	NA	NA	NA	NA	NA	NA	1	1	NA	NA	NA	NA	NA	NA	NA
Quercus laurifolia Michx.	Native	5	FACW	NA	NA	1	NA	NA	NA	NA	NA	1	NA	NA	NA	1	NA	NA	NA	NA	NA	NA	1	NA	NA	NA	1	1	NA	1	NA
Quercus linnaeus L.	NA	NA	NA	NA	NA	NA	NA	NA	NA	NA	NA	NA	NA	NA	NA	NA	NA	NA	NA	NA	NA	NA	NA	NA	NA	NA	NA	1	NA	NA	NA
Quercus lyrata Walter	Native	7	OBL	NA	NA	NA	NA	NA	NA	NA	NA	1	NA	NA	NA	NA	NA	NA	NA	NA	NA	NA	NA	NA	1	NA	1	NA	NA	1	NA
Quercus margaretta Ashe	NA	NA	NA	NA	NA	1	NA	NA	1	NA	NA	1	NA	NA	NA	NA	NA	NA	NA	NA	NA	NA	NA	NA	NA	NA	NA	NA	NA	NA	NA
Quercus margarettae (Ashe) Small	NA	NA	NA	NA	NA	NA	NA	NA	NA	NA	NA	NA	NA	NA	NA	NA	NA	NA	NA	NA	NA	NA	1	1	NA	NA	NA	NA	NA	NA	NA
Quercus marilandica M‚àö¬∫nchh.	NA	NA	NA	NA	1	1	1	NA	NA	1	1	1	1	NA	NA	1	1	1	NA	NA	NA	1	NA	1	1	NA	1	NA	1	NA	NA
Quercus michauxii Nutt.	Native	7	FACW	1	1	NA	1	NA	NA	1	NA	1	NA	NA	1	NA	NA	NA	1	NA	NA	NA	NA	NA	NA	NA	1	1	1	1	NA
Quercus minima (Sarg.) Small	Native	7	FAC	NA	NA	NA	NA	NA	NA	NA	NA	1	NA	NA	NA	NA	NA	NA	NA	NA	NA	NA	NA	NA	NA	NA	NA	NA	NA	NA	NA
Quercus montana Willd.	NA	NA	NA	NA	NA	NA	NA	NA	NA	NA	1	NA	1	NA	NA	NA	1	NA	NA	NA	NA	NA	NA	NA	1	NA	NA	NA	NA	NA	NA
Quercus muehlenbergii Engelm.	NA	NA	NA	NA	NA	NA	NA	NA	NA	NA	NA	NA	NA	NA	NA	NA	NA	NA	NA	1	NA	NA	NA	1	NA	NA	1	NA	1	1	NA
Quercus nigra L.	Native	2	FAC	1	1	1	1	NA	1	1	NA	1	NA	NA	NA	1	NA	NA	NA	NA	NA	1	1	1	1	NA	1	1	1	1	1
Quercus oglethorpensis W.H.Duncan	Native	6	FAC	NA	NA	NA	NA	NA	NA	NA	NA	NA	NA	NA	NA	NA	NA	NA	NA	NA	NA	NA	NA	NA	NA	NA	NA	NA	1	NA	NA
Quercus pagoda Raf.	Native	6	FACW	NA	NA	NA	NA	NA	NA	NA	NA	NA	NA	NA	NA	NA	NA	NA	NA	NA	NA	NA	NA	NA	NA	NA	NA	NA	1	1	NA
Quercus phellos L.	Native	3	FACW	NA	NA	1	NA	NA	NA	1	NA	1	NA	NA	NA	1	NA	1	NA	NA	NA	1	NA	1	NA	NA	1	1	1	NA	NA
Quercus prinoides Willd.	NA	NA	NA	NA	NA	NA	1	NA	NA	NA	NA	NA	NA	NA	NA	NA	NA	NA	NA	NA	NA	NA	NA	NA	NA	NA	NA	NA	NA	NA	NA
Quercus pumila Walter	NA	NA	NA	NA	NA	NA	NA	NA	1	NA	NA	1	NA	NA	NA	NA	NA	NA	NA	NA	NA	NA	NA	NA	NA	NA	NA	NA	NA	NA	NA
Quercus rubra L.	Native	5	FACU	NA	1	NA	1	NA	NA	1	1	NA	1	NA	1	NA	1	NA	1	NA	NA	1	NA	NA	NA	NA	1	NA	1	1	NA
Quercus shumardii Buckley	Native	7	FAC	NA	NA	NA	NA	NA	NA	NA	NA	1	NA	NA	NA	NA	NA	1	NA	NA	NA	1	NA	1	NA	NA	1	1	1	1	NA
Quercus similis Ashe	NA	NA	NA	NA	NA	NA	NA	NA	NA	NA	NA	NA	NA	NA	NA	NA	NA	NA	NA	NA	NA	NA	NA	NA	NA	NA	NA	NA	1	NA	NA
Quercus sinuata Walter	NA	NA	NA	NA	NA	NA	NA	NA	NA	NA	NA	NA	NA	NA	NA	NA	NA	NA	NA	1	NA	NA	NA	NA	NA	NA	NA	NA	NA	1	NA
Quercus stellata Wangenh.	NA	NA	NA	1	1	NA	1	NA	NA	1	NA	1	1	NA	1	1	NA	1	1	1	NA	1	NA	NA	1	NA	1	NA	1	NA	NA
Quercus velutina Lam.	NA	NA	NA	1	1	NA	NA	NA	NA	1	1	1	1	NA	1	NA	1	1	1	1	NA	1	NA	1	1	NA	1	1	1	1	NA
Quercus virginiana Mill.	Native	6	FACU	NA	NA	NA	NA	1	NA	NA	NA	1	NA	NA	NA	1	NA	NA	NA	NA	NA	NA	1	1	NA	NA	NA	NA	NA	NA	NA
Ranunculus abortivus L.	Native	2	FACW	1	NA	NA	1	NA	NA	1	1	NA	NA	NA	NA	NA	NA	1	1	NA	NA	1	NA	NA	1	NA	1	1	1	1	NA
Ranunculus acris L.	Non-Native	1	FACW	NA	NA	NA	NA	NA	NA	NA	NA	NA	NA	NA	NA	NA	NA	NA	NA	NA	NA	NA	NA	NA	NA	NA	1	NA	NA	NA	NA
Ranunculus bulbosus L.	Non-Native	1	FAC	NA	NA	NA	NA	NA	NA	NA	1	NA	NA	NA	NA	NA	1	NA	NA	NA	NA	NA	NA	NA	1	NA	1	NA	1	NA	NA
Ranunculus fascicularis Muhl. ex Bigelow	Native	7	FAC	NA	NA	NA	NA	NA	NA	NA	NA	NA	NA	NA	NA	NA	NA	1	NA	NA	NA	NA	NA	NA	NA	NA	NA	NA	1	NA	NA
Ranunculus hispidus Michx.	Native	5	FAC	1	NA	NA	1	NA	NA	1	1	1	NA	NA	NA	NA	NA	NA	NA	NA	NA	NA	NA	NA	NA	NA	1	NA	1	1	NA
Ranunculus parviflorus L.	Non-Native	1	FAC	NA	NA	NA	NA	NA	NA	NA	NA	1	NA	NA	NA	NA	NA	NA	NA	NA	NA	1	NA	NA	NA	NA	NA	NA	1	NA	NA
Ranunculus pusillus Poir.	Native	4	FACW	NA	NA	NA	1	NA	NA	NA	NA	1	NA	NA	NA	NA	NA	NA	NA	NA	NA	1	NA	NA	NA	NA	1	NA	1	NA	NA
Ranunculus recurvatus Poir.	Native	4	FACW	1	1	NA	NA	NA	NA	1	1	NA	NA	NA	1	NA	1	NA	1	1	NA	1	NA	NA	1	NA	1	NA	1	1	NA
Ranunculus sardous Crantz	Non-Native	1	FAC	1	NA	NA	NA	NA	NA	1	NA	NA	NA	NA	NA	NA	NA	NA	NA	NA	NA	1	NA	NA	1	NA	1	NA	1	NA	NA
Raphanus raphanistrum L.	NA	NA	NA	NA	NA	NA	1	NA	NA	NA	NA	NA	NA	NA	NA	NA	NA	NA	NA	NA	NA	1	NA	NA	1	NA	1	NA	NA	NA	NA
Ratibida columnifera Wooton & Standl.	NA	NA	NA	NA	NA	NA	NA	NA	NA	NA	NA	NA	NA	NA	NA	NA	NA	NA	NA	NA	NA	NA	NA	NA	NA	NA	1	NA	NA	NA	NA
Ratibida pinnata Barnh.	NA	NA	NA	NA	NA	NA	NA	NA	NA	NA	NA	NA	NA	NA	NA	NA	NA	NA	NA	1	NA	NA	NA	NA	NA	NA	NA	NA	NA	NA	NA
Rhapidophyllum hystrix (Frazer ex Thouin) H.Wendl. & Drude	Native	8	FACW	NA	NA	NA	NA	NA	NA	NA	NA	1	NA	NA	NA	NA	NA	NA	NA	1	NA	NA	NA	NA	NA	NA	NA	NA	NA	1	NA
Rhexia alifanus Walter	Native	5	FACW	NA	NA	NA	NA	NA	1	NA	NA	1	NA	NA	NA	1	NA	NA	NA	NA	NA	NA	NA	NA	NA	NA	NA	NA	NA	NA	NA
Rhexia aristosa Britton	Native	6	OBL	NA	NA	NA	NA	NA	1	NA	NA	1	NA	NA	NA	NA	NA	NA	NA	NA	NA	NA	NA	NA	NA	NA	NA	NA	NA	NA	NA
Rhexia cubensis Griseb.	Native	5	FACW	NA	NA	NA	NA	NA	NA	NA	NA	1	NA	NA	NA	NA	NA	NA	NA	NA	NA	NA	NA	NA	NA	NA	NA	NA	NA	NA	NA
Rhexia Gronov.	NA	NA	NA	NA	NA	NA	NA	NA	NA	NA	NA	1	NA	NA	NA	NA	NA	NA	NA	NA	NA	NA	NA	NA	NA	NA	NA	NA	NA	NA	NA
Rhexia lutea Walter	Native	5	FACW	NA	NA	1	NA	NA	1	NA	NA	NA	NA	NA	NA	NA	NA	NA	NA	NA	NA	NA	NA	NA	NA	NA	NA	NA	NA	NA	NA
Rhexia mariana L.	Native	4	FACW	1	NA	1	1	NA	1	1	1	1	1	1	NA	1	NA	NA	1	NA	NA	NA	1	1	1	NA	1	NA	NA	NA	NA
Rhexia petiolata Walter	Native	4	FACW	NA	NA	NA	NA	NA	1	NA	NA	1	NA	NA	NA	NA	NA	NA	NA	NA	NA	NA	NA	NA	NA	NA	NA	NA	NA	NA	NA
Rhexia virginica L.	Native	4	FACW	NA	1	NA	NA	NA	NA	NA	1	1	1	NA	1	1	NA	NA	1	NA	NA	NA	NA	NA	NA	NA	1	NA	NA	NA	NA
Rhododendron arborescens Torr.	Native	6	FACW	NA	1	NA	NA	NA	NA	NA	NA	NA	1	1	NA	NA	1	NA	1	NA	NA	NA	NA	NA	NA	NA	1	NA	NA	NA	NA
Rhododendron atlanticum Rehder	Native	7	FAC	NA	NA	1	NA	NA	NA	NA	NA	NA	NA	NA	NA	NA	NA	NA	NA	NA	NA	NA	NA	NA	NA	NA	NA	NA	NA	NA	NA
Rhododendron austrinum Rehder	Native	7	FAC	NA	NA	NA	NA	NA	NA	NA	NA	1	NA	NA	NA	NA	NA	NA	NA	NA	NA	NA	NA	NA	NA	NA	NA	NA	NA	NA	NA
Rhododendron calendulaceum Torr.	NA	NA	NA	NA	NA	NA	NA	NA	NA	NA	1	NA	NA	NA	NA	NA	1	NA	1	NA	NA	NA	NA	NA	NA	NA	1	NA	NA	NA	NA
Rhododendron canescens G.Don	Native	4	FACW	1	NA	1	1	NA	NA	NA	NA	1	NA	NA	NA	NA	1	NA	1	NA	NA	NA	NA	NA	1	NA	1	1	1	1	NA
Rhododendron catawbiense Michx.	Native	8	FACU	NA	NA	NA	NA	NA	NA	NA	1	NA	NA	NA	NA	NA	1	NA	NA	NA	NA	NA	NA	NA	1	NA	NA	NA	NA	NA	NA
Rhododendron cumberlandense E.L.Braun	NA	NA	NA	NA	NA	NA	NA	NA	NA	NA	1	NA	NA	NA	NA	NA	NA	NA	NA	NA	NA	NA	NA	NA	NA	NA	NA	NA	NA	NA	NA
Rhododendron eastmanii Kron & Creel	NA	NA	NA	NA	NA	NA	NA	NA	NA	NA	NA	NA	NA	NA	NA	NA	NA	NA	NA	NA	NA	1	NA	NA	NA	NA	NA	NA	NA	NA	NA
Rhododendron flammeum (Michx.) Sarg.	NA	NA	NA	1	NA	NA	NA	NA	NA	NA	1	NA	NA	NA	NA	NA	NA	NA	NA	NA	NA	NA	NA	NA	NA	NA	NA	NA	NA	NA	NA
Rhododendron maximum L.	Native	5	FAC	NA	1	NA	NA	NA	NA	NA	1	NA	1	1	1	NA	1	NA	1	NA	NA	NA	NA	NA	NA	NA	1	NA	NA	NA	NA
Rhododendron minus Michx.	NA	NA	NA	NA	1	NA	NA	NA	NA	NA	1	NA	1	1	1	NA	1	NA	NA	NA	NA	NA	NA	NA	NA	NA	1	NA	NA	NA	NA
Rhododendron periclymenoides (Michx.) Shinners	Native	5	FAC	NA	1	NA	NA	NA	NA	1	1	NA	NA	NA	1	NA	NA	NA	NA	NA	NA	1	NA	1	NA	NA	NA	NA	NA	NA	NA
Rhododendron pilosum (Michx.) Craven	Native	7	FACU	NA	NA	NA	NA	NA	NA	NA	1	NA	NA	NA	NA	NA	NA	NA	NA	NA	NA	NA	NA	NA	NA	NA	NA	NA	NA	NA	NA
Rhododendron pulchrum Sweet	NA	NA	NA	NA	NA	1	NA	NA	NA	NA	NA	NA	NA	NA	NA	NA	NA	NA	NA	NA	NA	NA	NA	NA	NA	NA	NA	NA	NA	NA	NA
Rhododendron simsii Planch.	NA	NA	NA	NA	NA	NA	NA	NA	NA	NA	NA	NA	NA	NA	NA	NA	NA	NA	NA	NA	NA	NA	1	NA	NA	NA	1	NA	NA	NA	NA
Rhododendron viscosum (L.) Torr.	Native	5	OBL	NA	NA	NA	NA	NA	1	NA	NA	NA	NA	NA	NA	NA	NA	NA	NA	NA	NA	NA	NA	1	NA	NA	1	NA	NA	NA	NA
Rhus aromatica Aiton	NA	NA	NA	NA	NA	NA	NA	NA	NA	NA	NA	NA	NA	NA	NA	NA	NA	1	NA	1	NA	NA	NA	NA	NA	NA	NA	NA	1	NA	NA
Rhus copallina L.	Native	3	UPL	1	1	1	1	1	1	NA	1	1	NA	NA	1	1	1	1	1	1	NA	1	1	1	1	NA	1	1	1	NA	NA
Rhus glabra L.	NA	NA	NA	1	1	NA	1	NA	NA	1	1	1	NA	NA	1	NA	1	1	1	1	NA	1	NA	NA	1	NA	1	NA	1	NA	NA
Rhynchosia difformis DC.	NA	NA	NA	NA	NA	NA	NA	NA	NA	NA	NA	1	NA	NA	NA	NA	NA	NA	NA	NA	NA	NA	1	NA	NA	NA	NA	NA	NA	NA	NA
Rhynchosia reniformis DC.	NA	NA	NA	NA	NA	1	NA	NA	1	NA	NA	1	NA	NA	NA	1	NA	NA	NA	NA	NA	NA	NA	NA	NA	NA	NA	NA	NA	NA	NA
Rhynchosia tomentosa Hook. & Arn.	NA	NA	NA	1	NA	NA	1	NA	NA	NA	NA	1	1	NA	NA	1	NA	1	NA	NA	NA	1	NA	NA	NA	NA	NA	NA	1	NA	NA
Rhynchospora caduca Elliott	Native	4	OBL	NA	NA	NA	1	NA	NA	NA	NA	NA	NA	NA	NA	NA	NA	1	NA	1	NA	NA	NA	NA	NA	NA	NA	NA	1	NA	NA
Rhynchospora capitellata Vahl	Native	4	OBL	NA	NA	NA	NA	NA	NA	1	NA	NA	1	NA	NA	NA	NA	NA	1	NA	NA	NA	1	NA	NA	NA	NA	NA	NA	NA	NA
Rhynchospora cephalantha A.Gray	Native	4	OBL	NA	NA	NA	NA	NA	NA	NA	NA	1	NA	NA	NA	NA	NA	NA	NA	NA	NA	NA	NA	NA	NA	NA	NA	NA	NA	NA	NA
Rhynchospora chalarocephala Fernald & Gale	Native	3	OBL	NA	1	NA	NA	NA	NA	NA	NA	NA	1	NA	NA	NA	NA	NA	NA	NA	NA	NA	NA	NA	NA	NA	NA	NA	NA	NA	NA
Rhynchospora chapmanii M.A.Curtis	Native	5	OBL	NA	NA	NA	NA	NA	NA	NA	NA	NA	1	NA	NA	NA	NA	NA	NA	NA	NA	NA	NA	NA	NA	NA	NA	NA	NA	NA	NA
Rhynchospora colorata (Hitchcock) H.Pfeiff.	Native	4	FACW	NA	NA	NA	NA	NA	NA	NA	NA	NA	NA	NA	NA	NA	NA	NA	NA	NA	1	NA	1	NA	NA	NA	NA	NA	NA	NA	NA
Rhynchospora corniculata (Lam.) A.Gray	Native	4	OBL	NA	NA	1	1	NA	NA	NA	NA	1	NA	NA	NA	NA	NA	NA	NA	NA	NA	NA	1	NA	NA	NA	1	NA	NA	NA	NA
Rhynchospora debilis Gale	Native	4	OBL	NA	NA	NA	NA	NA	NA	NA	NA	1	NA	NA	NA	NA	NA	NA	NA	NA	NA	NA	NA	NA	NA	NA	NA	NA	NA	NA	NA
Rhynchospora elliottii A.Dietr.	Native	3	FACW	NA	NA	NA	NA	NA	NA	NA	NA	NA	NA	NA	NA	1	NA	NA	NA	NA	NA	NA	NA	NA	NA	NA	NA	NA	NA	NA	NA
Rhynchospora filifolia A.Gray	Native	3	FACW	NA	NA	NA	NA	NA	NA	NA	NA	1	NA	NA	NA	NA	NA	NA	NA	NA	NA	NA	NA	NA	NA	NA	NA	NA	NA	NA	NA
Rhynchospora globularis (Chapm.) Small	Native	3	FACW	NA	NA	1	NA	NA	NA	NA	NA	1	NA	NA	NA	NA	NA	NA	NA	NA	NA	1	NA	NA	NA	NA	NA	1	NA	NA	NA
Rhynchospora glomerata Vahl	Native	4	OBL	1	1	NA	NA	NA	NA	NA	NA	NA	1	NA	NA	NA	NA	NA	1	NA	NA	NA	NA	1	NA	NA	1	NA	NA	NA	NA
Rhynchospora gracilenta A.Gray	Native	3	OBL	NA	NA	NA	NA	NA	NA	NA	NA	NA	1	NA	NA	NA	NA	NA	NA	NA	NA	NA	NA	NA	NA	NA	NA	NA	NA	NA	NA
Rhynchospora grayi Kunth	Native	8	UPL	NA	NA	NA	NA	NA	1	NA	NA	1	NA	NA	NA	NA	NA	NA	NA	NA	NA	NA	NA	NA	NA	NA	NA	NA	NA	NA	NA
Rhynchospora harveyi W.Boott	Native	4	FACW	NA	NA	NA	NA	NA	NA	NA	NA	1	NA	NA	NA	NA	NA	NA	NA	NA	NA	NA	NA	NA	NA	NA	NA	NA	NA	NA	NA
Rhynchospora inexpansa Vahl	Native	3	FACW	NA	NA	1	NA	NA	NA	NA	NA	NA	NA	NA	NA	1	NA	NA	NA	NA	NA	NA	1	1	NA	NA	NA	NA	NA	NA	NA
Rhynchospora intermixta Wright	NA	NA	NA	NA	NA	NA	NA	NA	NA	NA	NA	1	NA	NA	NA	NA	NA	NA	NA	NA	NA	NA	NA	NA	NA	NA	NA	NA	NA	NA	NA
Rhynchospora inundata Fernald	Native	6	OBL	NA	NA	NA	NA	NA	NA	NA	NA	1	NA	NA	NA	NA	NA	NA	NA	NA	NA	NA	NA	NA	NA	NA	NA	NA	NA	NA	NA
Rhynchospora latifolia (Baldwin) W.W.Thomas	Native	4	FACW	NA	NA	NA	NA	NA	NA	NA	NA	1	NA	NA	NA	NA	NA	NA	NA	NA	NA	NA	NA	NA	NA	NA	NA	NA	NA	NA	NA
Rhynchospora megalocarpa A.Gray	NA	NA	NA	NA	NA	1	NA	NA	NA	NA	NA	1	NA	NA	NA	1	NA	NA	NA	NA	NA	NA	1	NA	NA	NA	NA	NA	NA	NA	NA
Rhynchospora microcarpa Baldw. ex A.Gray	Native	4	OBL	NA	NA	NA	NA	NA	NA	1	NA	1	NA	NA	NA	NA	NA	NA	NA	NA	NA	NA	NA	NA	NA	NA	NA	NA	1	NA	NA
Rhynchospora microcephala (Britton) Britton	Native	4	FACW	NA	NA	1	NA	NA	NA	NA	NA	NA	NA	NA	NA	NA	NA	NA	NA	NA	NA	NA	1	NA	1	NA	NA	NA	NA	NA	NA
Rhynchospora miliacea A.Gray	Native	6	OBL	NA	NA	NA	NA	NA	NA	NA	NA	NA	NA	NA	NA	NA	NA	NA	NA	NA	1	NA	1	NA	NA	NA	NA	NA	NA	NA	NA
Rhynchospora mixta Britton	Native	5	OBL	NA	NA	NA	NA	NA	NA	NA	NA	NA	NA	NA	NA	NA	NA	NA	NA	NA	NA	NA	1	NA	NA	NA	NA	NA	NA	1	NA
Rhynchospora nitens (Vahl) A.Gray	Native	4	OBL	NA	NA	NA	NA	NA	NA	NA	NA	1	NA	NA	NA	NA	NA	NA	NA	NA	NA	NA	NA	NA	NA	NA	NA	NA	NA	NA	NA
Rhynchospora odorata Griseb.	Native	4	OBL	NA	NA	NA	NA	NA	NA	NA	NA	NA	NA	NA	NA	NA	NA	NA	NA	NA	NA	NA	NA	NA	NA	NA	NA	NA	1	NA	NA
Rhynchospora perplexa Britton	Native	4	OBL	NA	NA	NA	NA	NA	NA	NA	NA	1	NA	NA	NA	NA	NA	NA	NA	NA	NA	NA	NA	NA	NA	NA	NA	NA	NA	NA	NA
Rhynchospora pleiantha (K‚àö¬∫k.) Gale	Native	6	OBL	NA	NA	NA	NA	NA	NA	NA	NA	1	NA	NA	NA	NA	NA	NA	NA	NA	NA	NA	NA	NA	NA	NA	NA	NA	NA	NA	NA
Rhynchospora plumosa Elliott	Native	4	FACW	NA	NA	NA	NA	NA	NA	NA	NA	1	NA	NA	NA	NA	NA	NA	NA	NA	NA	NA	NA	NA	NA	NA	NA	NA	NA	NA	NA
Rhynchospora rariflora Elliott	Native	3	OBL	NA	NA	NA	NA	NA	NA	NA	NA	1	NA	NA	NA	NA	NA	NA	NA	NA	NA	NA	NA	NA	NA	NA	NA	NA	NA	NA	NA
Rhynchospora recognita (Gale) Kral	NA	NA	NA	NA	NA	NA	NA	NA	NA	NA	NA	1	NA	NA	NA	NA	NA	1	NA	NA	NA	NA	NA	NA	NA	NA	NA	NA	NA	NA	NA
Rhynchospora tracyi Britton	Native	4	OBL	NA	NA	NA	NA	NA	1	NA	NA	1	NA	NA	NA	NA	NA	NA	NA	NA	NA	NA	NA	NA	NA	NA	NA	NA	NA	NA	NA
Ribes cynosbati L.	Native	7	FACU	NA	NA	NA	NA	NA	NA	NA	NA	NA	NA	NA	NA	NA	1	NA	NA	NA	NA	NA	NA	NA	NA	NA	NA	NA	NA	NA	NA
Richardia brasiliensis Gomez	NA	NA	NA	NA	NA	NA	NA	NA	NA	NA	NA	NA	NA	NA	NA	1	NA	NA	NA	NA	NA	1	1	1	NA	NA	NA	1	NA	NA	NA
Richardia scabra L.	NA	NA	NA	NA	NA	NA	NA	1	NA	NA	NA	1	NA	NA	NA	NA	NA	NA	NA	NA	NA	NA	NA	NA	NA	NA	1	NA	NA	NA	1
Robinia hispida L.	NA	NA	NA	1	1	NA	1	NA	NA	NA	1	NA	1	NA	1	NA	NA	NA	1	NA	NA	NA	NA	NA	NA	NA	NA	NA	NA	NA	NA
Robinia pseudoacacia L.	Native	3	UPL	1	1	NA	1	NA	NA	1	1	1	1	NA	1	NA	1	NA	1	NA	NA	1	NA	1	1	NA	1	NA	NA	1	NA
Robinia viscosa Vent.	NA	NA	NA	NA	NA	NA	1	NA	NA	1	NA	NA	NA	NA	NA	NA	NA	NA	NA	NA	NA	NA	NA	NA	NA	NA	NA	NA	NA	NA	NA
Rorippa palustris (L.) Besser	Native	6	OBL	NA	NA	NA	1	NA	NA	NA	NA	NA	NA	NA	NA	NA	NA	NA	NA	NA	NA	NA	NA	NA	NA	NA	1	NA	NA	NA	NA
Rosa bracteata J.C.Wendl.	NA	NA	NA	NA	NA	NA	NA	NA	NA	NA	NA	NA	NA	NA	NA	NA	NA	NA	NA	1	NA	1	NA	NA	NA	NA	NA	NA	NA	NA	NA
Rosa carolina L.	Native	4	FACU	1	1	NA	1	NA	NA	1	NA	1	NA	NA	NA	1	NA	1	NA	1	NA	1	NA	NA	1	NA	1	NA	NA	NA	NA
Rosa laevigata Michx.	NA	NA	NA	NA	NA	NA	NA	NA	NA	NA	NA	NA	NA	NA	NA	NA	NA	NA	NA	NA	1	NA	1	NA	NA	NA	NA	NA	NA	NA	NA
Rosa luciae Franch. & Rochebr.	NA	NA	NA	NA	1	NA	NA	NA	NA	1	NA	1	NA	NA	NA	NA	NA	NA	NA	NA	NA	NA	NA	NA	NA	NA	1	NA	NA	NA	NA
Rosa multiflora Thunb.	Non-Native	0	FACU	1	NA	NA	1	NA	NA	1	1	NA	1	NA	NA	NA	NA	NA	1	NA	NA	1	NA	NA	1	NA	1	NA	NA	NA	NA
Rosa odorata Sweet	NA	NA	NA	NA	NA	NA	NA	NA	NA	NA	NA	NA	NA	NA	NA	NA	NA	NA	NA	NA	NA	NA	NA	NA	1	NA	NA	NA	NA	NA	NA
Rosa palustris Marshall	Native	4	OBL	NA	NA	NA	NA	NA	NA	NA	NA	1	NA	NA	NA	1	NA	NA	NA	NA	1	NA	NA	NA	NA	NA	NA	NA	NA	NA	NA
Rosa setigera Michx.	Non-Native*	1	FACU	NA	NA	NA	1	NA	NA	NA	NA	NA	NA	NA	NA	NA	NA	NA	NA	NA	NA	NA	NA	NA	NA	NA	NA	NA	1	NA	NA
Rotala ramosior Koehne	Native	4	OBL	NA	NA	NA	NA	NA	NA	NA	NA	1	NA	NA	NA	NA	NA	NA	NA	NA	NA	NA	NA	NA	NA	NA	NA	NA	NA	NA	NA
Rottboellia campestris Nutt.	Native	4	FAC	NA	NA	NA	NA	NA	NA	NA	NA	NA	NA	NA	NA	NA	NA	NA	NA	NA	NA	NA	NA	NA	NA	NA	1	NA	NA	NA	NA
Rottboellia cochinchinensis (Lour.) Clayton	Non-Native	1	FACU	NA	NA	NA	NA	NA	NA	NA	NA	1	NA	NA	NA	NA	NA	NA	NA	NA	NA	NA	NA	NA	NA	NA	NA	NA	NA	NA	NA
Rottboellia rugosa Nutt.	Native	4	OBL	NA	NA	NA	NA	NA	NA	NA	NA	1	NA	NA	NA	NA	NA	NA	NA	NA	NA	NA	NA	NA	NA	NA	NA	NA	NA	NA	NA
Rottboellia tessellata Steud.	Native	6	FACW	NA	NA	NA	NA	NA	NA	NA	NA	1	NA	NA	NA	NA	NA	NA	NA	NA	NA	NA	NA	NA	NA	NA	NA	NA	NA	NA	NA
Rubus allegheniensis Porter	Native	5	UPL	NA	NA	NA	NA	NA	NA	NA	1	NA	1	NA	NA	NA	1	NA	NA	NA	NA	NA	NA	NA	NA	NA	NA	NA	NA	NA	NA
Rubus argutus Link	Native	3	FAC	1	1	1	1	1	1	1	1	1	1	NA	1	NA	1	1	1	1	NA	1	1	1	1	NA	1	NA	NA	NA	1
Rubus bifrons Vest ex Tratt.	NA	NA	NA	NA	NA	NA	NA	NA	NA	1	NA	NA	1	NA	NA	NA	NA	NA	NA	NA	NA	NA	NA	NA	1	NA	NA	NA	NA	NA	NA
Rubus canadensis L.	NA	NA	NA	NA	NA	NA	NA	NA	NA	NA	NA	NA	NA	1	NA	NA	NA	NA	NA	NA	NA	NA	NA	NA	NA	NA	NA	NA	NA	NA	NA
Rubus cuneifolius Pursh	Native	4	FACU	NA	NA	1	NA	NA	1	NA	NA	1	1	NA	NA	1	NA	NA	NA	NA	NA	NA	1	1	NA	1	NA	NA	NA	NA	NA
Rubus flagellaris Willd.	Native	4	UPL	NA	1	1	1	NA	NA	NA	1	NA	1	NA	1	NA	NA	NA	1	NA	NA	NA	NA	NA	NA	NA	1	NA	1	NA	NA
Rubus occidentalis L.	NA	NA	NA	NA	NA	NA	NA	NA	NA	NA	1	NA	1	NA	NA	NA	NA	NA	1	NA	NA	NA	NA	NA	1	NA	NA	NA	NA	NA	NA
[truncated: 599 more rows]
